# Supplementary material for: Combining decitabine with radiotherapy to enhance nasopharyngeal carcinoma radiosensitivity via the TFAP2C-OTUD1-SLC25A11 axis
Source: Cell Death Dis. 2025 Jul 15;16(1):525. doi: 10.1038/s41419-025-07858-9 (PMC12264102; doi:10.1038/s41419-025-07858-9)
Supplement: Supplementary file 2 — Dataset 1 [file 41419_2025_7858_MOESM2_ESM.xlsx]

## Sheet: Sheet1
TF	Query	Start	Stop	Strand	Score	Pvalue	Qvalue	Mached Sequence
ZNF235	hg38_ncbiRefSeqCurated_NM_001145373.3	1139	1168	-	29.2772	2.99e-12	1.16e-08	TTTTCCTTTTTTTTTTTTTCTTTTTCTTTT
ZNF287	hg38_ncbiRefSeqCurated_NM_001145373.3	1138	1170	-	29.8319	3.97e-11	7.68e-08	TCTTTTCCTTTTTTTTTTTTTCTTTTTCTTTTT
ZNF287	hg38_ncbiRefSeqCurated_NM_001145373.3	1296	1328	-	29.3894	6.04e-11	7.8e-08	TAATTTTCTTTCTTTCTTTCTTTCTTTTTTTTT
SP1	hg38_ncbiRefSeqCurated_NM_001145373.3	1860	1881	+	28.2121	2.36e-10	7.57e-07	agggggcggggcgcgggccgga
ZNF235	hg38_ncbiRefSeqCurated_NM_001145373.3	1299	1328	-	25.7228	3.61e-10	7e-07	TAATTTTCTTTCTTTCTTTCTTTCTTTTTT
ZNF770	hg38_ncbiRefSeqCurated_NM_001145373.3	1369	1390	+	26.0303	6.05e-10	2.09e-06	tggaggttgaggcgggaggatc
ZNF287	hg38_ncbiRefSeqCurated_NM_001145373.3	1137	1169	-	26.4513	7.92e-10	7.66e-07	CTTTTCCTTTTTTTTTTTTTCTTTTTCTTTTTG
ZNF235	hg38_ncbiRefSeqCurated_NM_001145373.3	1138	1167	-	25.0198	7.96e-10	1.03e-06	TTTCCTTTTTTTTTTTTTCTTTTTCTTTTT
Sp2	hg38_ncbiRefSeqCurated_NM_001145373.3	1856	1877	+	24.626	8.37e-10	2.55e-06	cggtagggggcggggcgcgggc
SP2	hg38_ncbiRefSeqCurated_NM_001145373.3	1856	1877	+	24.626	8.37e-10	2.55e-06	cggtagggggcggggcgcgggc
Sp3	hg38_ncbiRefSeqCurated_NM_001145373.3	1857	1876	+	22.6606	1.52e-09	4.88e-06	ggtagggggcggggcgcggg
SP3	hg38_ncbiRefSeqCurated_NM_001145373.3	1857	1876	+	22.6606	1.52e-09	4.85e-06	ggtagggggcggggcgcggg
ZNF235	hg38_ncbiRefSeqCurated_NM_001145373.3	1298	1327	-	23.9802	2.39e-09	2.32e-06	AATTTTCTTTCTTTCTTTCTTTCTTTTTTT
ZNF496	hg38_ncbiRefSeqCurated_NM_001145373.3	1429	1458	+	4.72449	2.6e-09	1.01e-05	actgcgccactacactctagcttcggagac
ZNF287	hg38_ncbiRefSeqCurated_NM_001145373.3	1142	1174	-	24.8938	2.72e-09	2.11e-06	CGCGTCTTTTCCTTTTTTTTTTTTTCTTTTTCT
PRDM6	hg38_ncbiRefSeqCurated_NM_001145373.3	1148	1168	-	22.2039	2.75e-09	6.24e-06	TTTTCCTTTTTTTTTTTTTCT
ZNF180	hg38_ncbiRefSeqCurated_NM_001145373.3	1789	1809	+	24.1101	2.87e-09	8.73e-06	cccccggcctcgccccgcccg
Sp2	hg38_ncbiRefSeqCurated_NM_001145373.3	1979	2000	-	23.2764	3.67e-09	5.59e-06	GCCCGGGAGGCGGGGCCGCGGT
SP2	hg38_ncbiRefSeqCurated_NM_001145373.3	1979	2000	-	23.2764	3.67e-09	5.58e-06	GCCCGGGAGGCGGGGCCGCGGT
ZNF235	hg38_ncbiRefSeqCurated_NM_001145373.3	1141	1170	-	23.4851	3.94e-09	3.06e-06	TCTTTTCCTTTTTTTTTTTTTCTTTTTCTT
ZNF287	hg38_ncbiRefSeqCurated_NM_001145373.3	1140	1172	-	24.3451	4.13e-09	2.66e-06	CGTCTTTTCCTTTTTTTTTTTTTCTTTTTCTTT
ZNF287	hg38_ncbiRefSeqCurated_NM_001145373.3	1295	1327	-	24.0442	5.17e-09	2.86e-06	AATTTTCTTTCTTTCTTTCTTTCTTTTTTTTTA
PRDM6	hg38_ncbiRefSeqCurated_NM_001145373.3	1139	1159	-	21.7476	5.32e-09	6.24e-06	TTTTTTTTTTCTTTTTCTTTT
PRDM6	hg38_ncbiRefSeqCurated_NM_001145373.3	1142	1162	-	21.6602	6.03e-09	6.24e-06	TTTTTTTTTTTTTCTTTTTCT
ZNF180	hg38_ncbiRefSeqCurated_NM_001145373.3	1862	1882	-	23.2844	6.41e-09	9.76e-06	CTCCGGCCCGCGCCCCGCCCC
ZNF235	hg38_ncbiRefSeqCurated_NM_001145373.3	1145	1174	-	22.9604	6.56e-09	4.25e-06	CGCGTCTTTTCCTTTTTTTTTTTTTCTTTT
KLF12	hg38_ncbiRefSeqCurated_NM_001145373.3	1861	1875	-	21.7959	6.9e-09	2.39e-05	CCGCGCCCCGCCCCC
PRDM6	hg38_ncbiRefSeqCurated_NM_001145373.3	1138	1158	-	21.5534	6.97e-09	6.24e-06	TTTTTTTTTCTTTTTCTTTTT
PRDM6	hg38_ncbiRefSeqCurated_NM_001145373.3	1143	1163	-	21.4466	8.05e-09	6.24e-06	CTTTTTTTTTTTTTCTTTTTC
ZNF287	hg38_ncbiRefSeqCurated_NM_001145373.3	1144	1176	-	23.3717	8.46e-09	4.09e-06	GCCGCGTCTTTTCCTTTTTTTTTTTTTCTTTTT
Sp1	hg38_ncbiRefSeqCurated_NM_001145373.3	1857	1870	+	20.1807	8.62e-09	3.08e-05	ggtagggggcgggg
Sp1	hg38_ncbiRefSeqCurated_NM_001145373.3	1791	1814	-	23.0081	9.93e-09	2.64e-05	GCGCGCGGGCGGGGCGAGGCCGGG
SP1	hg38_ncbiRefSeqCurated_NM_001145373.3	1790	1811	-	23.2424	1.03e-08	1.66e-05	CGCGGGCGGGGCGAGGCCGGGG
ZNF287	hg38_ncbiRefSeqCurated_NM_001145373.3	1299	1331	-	22.9912	1.11e-08	4.36e-06	GGCTAATTTTCTTTCTTTCTTTCTTTCTTTTTT
ZNF287	hg38_ncbiRefSeqCurated_NM_001145373.3	1136	1168	-	22.9735	1.13e-08	4.36e-06	TTTTCCTTTTTTTTTTTTTCTTTTTCTTTTTGA
SP2	hg38_ncbiRefSeqCurated_NM_001145373.3	1857	1871	-	20.6207	1.26e-08	4.63e-05	GCCCCGCCCCCTACC
ZNF287	hg38_ncbiRefSeqCurated_NM_001145373.3	1145	1177	-	22.7434	1.33e-08	4.66e-06	CGCCGCGTCTTTTCCTTTTTTTTTTTTTCTTTT
Zbtb17	hg38_ncbiRefSeqCurated_NM_001145373.3	1855	1873	+	22.1531	1.43e-08	4.74e-05	gcggtagggggcggggcgc
KLF10	hg38_ncbiRefSeqCurated_NM_001145373.3	1857	1871	-	20.7041	1.48e-08	5.21e-05	GCCCCGCCCCCTACC
Sp5	hg38_ncbiRefSeqCurated_NM_001145373.3	1847	1870	+	21.9091	1.54e-08	5.49e-05	ggcggagcgcggtagggggcgggg
ZNF287	hg38_ncbiRefSeqCurated_NM_001145373.3	1297	1329	-	22.5133	1.56e-08	5.03e-06	CTAATTTTCTTTCTTTCTTTCTTTCTTTTTTTT
ZBTB26	hg38_ncbiRefSeqCurated_NM_001145373.3	1804	1824	+	22.6263	1.59e-08	5.01e-05	cgcccgcgcgcgctcgcgcgc
PRDM6	hg38_ncbiRefSeqCurated_NM_001145373.3	1137	1157	-	20.8738	1.68e-08	1.08e-05	TTTTTTTTCTTTTTCTTTTTG
ZNF135	hg38_ncbiRefSeqCurated_NM_001145373.3	1217	1230	-	22.7653	1.73e-08	6.24e-05	CCTCGACCTCCTAA
Sp1	hg38_ncbiRefSeqCurated_NM_001145373.3	1852	1875	+	22.2419	1.77e-08	2.64e-05	agcgcggtagggggcggggcgcgg
Sp1	hg38_ncbiRefSeqCurated_NM_001145373.3	1860	1872	+	19.3947	2.11e-08	7.29e-05	agggggcggggcg
ZNF235	hg38_ncbiRefSeqCurated_NM_001145373.3	1479	1508	-	21.6832	2.13e-08	1.13e-05	TTCACTACTGCCTCTTTTCTTTTATCTTTT
SP1	hg38_ncbiRefSeqCurated_NM_001145373.3	1881	1902	+	22.0758	2.22e-08	2.37e-05	agtgggcggggcgagcaggcgc
ZNF235	hg38_ncbiRefSeqCurated_NM_001145373.3	1295	1324	-	21.5842	2.32e-08	1.13e-05	TTTCTTTCTTTCTTTCTTTCTTTTTTTTTA
Sp3	hg38_ncbiRefSeqCurated_NM_001145373.3	1795	1814	-	20.422	2.47e-08	2.89e-05	GCGCGCGGGCGGGGCGAGGC
SP3	hg38_ncbiRefSeqCurated_NM_001145373.3	1795	1814	-	20.422	2.47e-08	2.87e-05	GCGCGCGGGCGGGGCGAGGC
ZNF487	hg38_ncbiRefSeqCurated_NM_001145373.3	1138	1166	+	19.82	2.54e-08	9.88e-05	aaaaagaaaaagaaaaaaaaaaaaaggaa
Sp1	hg38_ncbiRefSeqCurated_NM_001145373.3	1785	1808	-	21.7339	2.58e-08	2.64e-05	GGGCGGGGCGAGGCCGGGGGCGCG
Sp2	hg38_ncbiRefSeqCurated_NM_001145373.3	1789	1810	-	21.2602	2.59e-08	2.64e-05	GCGGGCGGGGCGAGGCCGGGGG
SP2	hg38_ncbiRefSeqCurated_NM_001145373.3	1789	1810	-	21.2602	2.59e-08	2.63e-05	GCGGGCGGGGCGAGGCCGGGGG
ZFP28	hg38_ncbiRefSeqCurated_NM_001145373.3	1132	1151	-	21.8485	2.74e-08	0.000108	TTCTTTTTCTTTTTGAGGCA
PRDM6	hg38_ncbiRefSeqCurated_NM_001145373.3	1305	1325	-	20.4272	2.88e-08	1.59e-05	TTTTCTTTCTTTCTTTCTTTC
ZNF235	hg38_ncbiRefSeqCurated_NM_001145373.3	1144	1173	-	21.3069	2.96e-08	1.28e-05	GCGTCTTTTCCTTTTTTTTTTTTTCTTTTT
Usf2	hg38_ncbiRefSeqCurated_NM_001145373.3	1734	1752	+	20.8333	2.97e-08	0.00011	gagtcacgtgggcgggagg
USF2	hg38_ncbiRefSeqCurated_NM_001145373.3	1734	1752	+	20.8333	2.97e-08	0.00011	gagtcacgtgggcgggagg
ZNF460	hg38_ncbiRefSeqCurated_NM_001145373.3	1984	1999	+	21.9888	3.01e-08	9.92e-05	ggccccgcctcccggg
ZNF35	hg38_ncbiRefSeqCurated_NM_001145373.3	1138	1167	-	20.5841	3.17e-08	0.000124	TTTCCTTTTTTTTTTTTTCTTTTTCTTTTT
KLF15	hg38_ncbiRefSeqCurated_NM_001145373.3	1862	1876	-	20.4082	3.24e-08	0.000115	CCCGCGCCCCGCCCC
KLF9	hg38_ncbiRefSeqCurated_NM_001145373.3	1879	1893	+	21.3714	3.32e-08	0.000114	ggagtgggcggggcg
SP4	hg38_ncbiRefSeqCurated_NM_001145373.3	1856	1875	+	20.1129	3.34e-08	0.000117	cggtagggggcggggcgcgg
Sp3	hg38_ncbiRefSeqCurated_NM_001145373.3	1980	1999	-	20.1284	3.42e-08	2.89e-05	CCCGGGAGGCGGGGCCGCGG
SP3	hg38_ncbiRefSeqCurated_NM_001145373.3	1980	1999	-	20.1284	3.42e-08	2.87e-05	CCCGGGAGGCGGGGCCGCGG
Klf3	hg38_ncbiRefSeqCurated_NM_001145373.3	1857	1875	+	20.2879	3.46e-08	0.000125	ggtagggggcggggcgcgg
Sp3	hg38_ncbiRefSeqCurated_NM_001145373.3	1878	1897	+	20.0826	3.59e-08	2.89e-05	cggagtgggcggggcgagca
SP3	hg38_ncbiRefSeqCurated_NM_001145373.3	1878	1897	+	20.0826	3.59e-08	2.87e-05	cggagtgggcggggcgagca
SP1	hg38_ncbiRefSeqCurated_NM_001145373.3	1785	1806	-	21.1364	3.99e-08	3.2e-05	GCGGGGCGAGGCCGGGGGCGCG
PRDM6	hg38_ncbiRefSeqCurated_NM_001145373.3	1147	1167	-	20.1165	4.12e-08	2e-05	TTTCCTTTTTTTTTTTTTCTT
SP4	hg38_ncbiRefSeqCurated_NM_001145373.3	1860	1874	-	19.6224	4.13e-08	0.000107	CGCGCCCCGCCCCCT
ZNF287	hg38_ncbiRefSeqCurated_NM_001145373.3	1293	1325	-	21.0796	4.14e-08	1.23e-05	TTTTCTTTCTTTCTTTCTTTCTTTTTTTTTAAG
KLF1	hg38_ncbiRefSeqCurated_NM_001145373.3	1862	1876	-	19.3776	4.17e-08	0.000148	CCCGCGCCCCGCCCC
USF2	hg38_ncbiRefSeqCurated_NM_001145373.3	1734	1749	+	20.449	4.77e-08	0.000173	gagtcacgtgggcggg
KLF6	hg38_ncbiRefSeqCurated_NM_001145373.3	1789	1807	-	19.3636	4.89e-08	0.000181	GGCGGGGCGAGGCCGGGGG
ZNF135	hg38_ncbiRefSeqCurated_NM_001145373.3	1062	1075	-	21.0204	5.34e-08	9.65e-05	CCTCGACCTCCAGG
Sp2	hg38_ncbiRefSeqCurated_NM_001145373.3	1794	1815	-	20.4309	5.41e-08	4.12e-05	CGCGCGCGGGCGGGGCGAGGCC
SP2	hg38_ncbiRefSeqCurated_NM_001145373.3	1794	1815	-	20.4309	5.41e-08	4.12e-05	CGCGCGCGGGCGGGGCGAGGCC
SP1	hg38_ncbiRefSeqCurated_NM_001145373.3	1862	1876	-	19.551	5.65e-08	0.000205	CCCGCGCCCCGCCCC
ZNF287	hg38_ncbiRefSeqCurated_NM_001145373.3	1143	1175	-	20.5575	5.83e-08	1.61e-05	CCGCGTCTTTTCCTTTTTTTTTTTTTCTTTTTC
SP4	hg38_ncbiRefSeqCurated_NM_001145373.3	1982	1996	+	19.3673	5.95e-08	0.000107	gcggccccgcctccc
ZNF283	hg38_ncbiRefSeqCurated_NM_001145373.3	1870	1893	-	20.3486	6.05e-08	0.000188	CGCCCCGCCCACTCCGGCCCGCGC
PRDM6	hg38_ncbiRefSeqCurated_NM_001145373.3	1141	1161	-	19.7379	6.28e-08	2.7e-05	TTTTTTTTTTTTCTTTTTCTT
USF2	hg38_ncbiRefSeqCurated_NM_001145373.3	1735	1749	+	19.9592	6.43e-08	0.000233	agtcacgtgggcggg
USF1	hg38_ncbiRefSeqCurated_NM_001145373.3	1735	1749	+	20.0714	6.52e-08	0.000231	agtcacgtgggcggg
ZNF235	hg38_ncbiRefSeqCurated_NM_001145373.3	1142	1171	-	20.3465	6.66e-08	2.59e-05	GTCTTTTCCTTTTTTTTTTTTTCTTTTTCT
KLF10	hg38_ncbiRefSeqCurated_NM_001145373.3	1878	1892	-	19.4388	7.41e-08	0.000131	GCCCCGCCCACTCCG
Sp1	hg38_ncbiRefSeqCurated_NM_001145373.3	1779	1802	-	20.2419	7.43e-08	4.42e-05	GGCGAGGCCGGGGGCGCGGAGGCC
EGR2	hg38_ncbiRefSeqCurated_NM_001145373.3	1874	1891	+	19.3548	7.47e-08	0.00027	gggccggagtgggcgggg
Sp1	hg38_ncbiRefSeqCurated_NM_001145373.3	1873	1896	+	20.2177	7.55e-08	4.42e-05	cgggccggagtgggcggggcgagc
KLF15	hg38_ncbiRefSeqCurated_NM_001145373.3	1861	1871	-	19.6346	7.65e-08	0.000237	GCCCCGCCCCC
SP1	hg38_ncbiRefSeqCurated_NM_001145373.3	1861	1871	-	19.1538	7.65e-08	0.000283	GCCCCGCCCCC
KLF2	hg38_ncbiRefSeqCurated_NM_001145373.3	1862	1872	-	16.2551	7.65e-08	0.000249	CGCCCCGCCCC
SP1	hg38_ncbiRefSeqCurated_NM_001145373.3	1861	1871	-	17.0714	7.65e-08	0.000286	GCCCCGCCCCC
FOXD2	hg38_ncbiRefSeqCurated_NM_001145373.3	386	399	+	16.1471	7.75e-08	0.000308	agtaaatattaatt
USF1	hg38_ncbiRefSeqCurated_NM_001145373.3	1734	1748	+	20.2449	7.89e-08	0.000282	gagtcacgtgggcgg
ZIC4	hg38_ncbiRefSeqCurated_NM_001145373.3	1853	1867	-	17.0183	8e-08	0.000293	CGCCCCCTACCGCGC
Sp2	hg38_ncbiRefSeqCurated_NM_001145373.3	1877	1898	+	19.9675	8.02e-08	4.89e-05	ccggagtgggcggggcgagcag
SP2	hg38_ncbiRefSeqCurated_NM_001145373.3	1877	1898	+	19.9675	8.02e-08	4.89e-05	ccggagtgggcggggcgagcag
USF1	hg38_ncbiRefSeqCurated_NM_001145373.3	1735	1749	+	19.8469	8.4e-08	0.000303	agtcacgtgggcggg
ZNF770	hg38_ncbiRefSeqCurated_NM_001145373.3	1032	1053	+	20.1667	8.62e-08	0.000149	gcaaggctgaggaagggggatc
Sp1	hg38_ncbiRefSeqCurated_NM_001145373.3	1796	1819	-	20.0242	8.63e-08	4.42e-05	CGAGCGCGCGCGGGCGGGGCGAGG
USF1	hg38_ncbiRefSeqCurated_NM_001145373.3	1734	1747	+	19.4796	8.81e-08	0.000308	gagtcacgtgggcg
E2F1	hg38_ncbiRefSeqCurated_NM_001145373.3	1807	1821	-	18.1224	8.93e-08	0.000269	CGCGAGCGCGCGCGG
Sp4	hg38_ncbiRefSeqCurated_NM_001145373.3	1856	1872	-	19.0921	8.97e-08	0.000324	CGCCCCGCCCCCTACCG
ZNF235	hg38_ncbiRefSeqCurated_NM_001145373.3	1147	1176	-	19.9208	9.41e-08	3.32e-05	GCCGCGTCTTTTCCTTTTTTTTTTTTTCTT
Egr2	hg38_ncbiRefSeqCurated_NM_001145373.3	1879	1892	+	18.6818	9.83e-08	0.000348	ggagtgggcggggc
PRDM6	hg38_ncbiRefSeqCurated_NM_001145373.3	1144	1156	+	16.1818	1.03e-07	0.000408	aaaaagaaaaaaa
ZNF93	hg38_ncbiRefSeqCurated_NM_001145373.3	1639	1677	+	19.6408	1.04e-07	0.000357	agctcccatcccgcagcatccactgcagccgctgaggag
ZNF287	hg38_ncbiRefSeqCurated_NM_001145373.3	1292	1324	-	19.6195	1.06e-07	2.74e-05	TTTCTTTCTTTCTTTCTTTCTTTTTTTTTAAGG
SP4	hg38_ncbiRefSeqCurated_NM_001145373.3	1981	2000	-	18.9919	1.08e-07	0.000189	GCCCGGGAGGCGGGGCCGCG
Klf4	hg38_ncbiRefSeqCurated_NM_001145373.3	1878	1892	+	17.9242	1.1e-07	0.000412	cggagtgggcggggc
MAX	hg38_ncbiRefSeqCurated_NM_001145373.3	1734	1746	+	18.0918	1.11e-07	0.000401	gagtcacgtgggc
KLF9	hg38_ncbiRefSeqCurated_NM_001145373.3	1858	1872	+	20.0571	1.14e-07	0.000195	gtagggggcggggcg
ZNF235	hg38_ncbiRefSeqCurated_NM_001145373.3	1137	1166	-	19.6436	1.17e-07	3.8e-05	TTCCTTTTTTTTTTTTTCTTTTTCTTTTTG
EGR1	hg38_ncbiRefSeqCurated_NM_001145373.3	1879	1892	-	19.0577	1.2e-07	0.000452	GCCCCGCCCACTCC
SP2	hg38_ncbiRefSeqCurated_NM_001145373.3	1878	1892	-	18.931	1.24e-07	0.000164	GCCCCGCCCACTCCG
Zbtb17	hg38_ncbiRefSeqCurated_NM_001145373.3	1876	1894	+	19.602	1.25e-07	0.000206	gccggagtgggcggggcga
Klf15	hg38_ncbiRefSeqCurated_NM_001145373.3	1862	1880	+	19.697	1.26e-07	0.000454	ggggcggggcgcgggccgg
KLF15	hg38_ncbiRefSeqCurated_NM_001145373.3	1862	1880	+	19.697	1.26e-07	0.000451	ggggcggggcgcgggccgg
KLF14	hg38_ncbiRefSeqCurated_NM_001145373.3	1880	1893	-	18.9592	1.31e-07	0.00047	CGCCCCGCCCACTC
SP2	hg38_ncbiRefSeqCurated_NM_001145373.3	1985	1999	+	18.8621	1.34e-07	0.000164	gccccgcctcccggg
KLF15	hg38_ncbiRefSeqCurated_NM_001145373.3	1860	1871	-	19.8367	1.36e-07	0.000514	GCCCCGCCCCCT
ZBTB26	hg38_ncbiRefSeqCurated_NM_001145373.3	1808	1828	+	19.5354	1.37e-07	0.000216	cgcgcgcgctcgcgcgccgag
TEAD1	hg38_ncbiRefSeqCurated_NM_001145373.3	479	490	+	18.5229	1.39e-07	0.000549	cacattccaccg
KLF12	hg38_ncbiRefSeqCurated_NM_001145373.3	1796	1810	+	19.1633	1.4e-07	0.000164	cctcgccccgcccgc
KLF12	hg38_ncbiRefSeqCurated_NM_001145373.3	1981	1995	+	19.1531	1.42e-07	0.000164	cgcggccccgcctcc
Zfx	hg38_ncbiRefSeqCurated_NM_001145373.3	1774	1792	+	18.8939	1.48e-07	0.000466	gctcaggcctccgcgcccc
Sp5	hg38_ncbiRefSeqCurated_NM_001145373.3	1868	1891	+	19.2576	1.48e-07	0.000264	gggcgcgggccggagtgggcgggg
ZNF235	hg38_ncbiRefSeqCurated_NM_001145373.3	1294	1323	-	19.3366	1.49e-07	4.46e-05	TTCTTTCTTTCTTTCTTTCTTTTTTTTTAA
ZFP28	hg38_ncbiRefSeqCurated_NM_001145373.3	1133	1165	-	19.34	1.52e-07	0.000589	TCCTTTTTTTTTTTTTCTTTTTCTTTTTGAGGC
KLF15	hg38_ncbiRefSeqCurated_NM_001145373.3	1860	1871	-	18.3878	1.57e-07	0.000566	GCCCCGCCCCCT
PRDM9	hg38_ncbiRefSeqCurated_NM_001145373.3	1771	1794	+	19.4128	1.57e-07	0.000528	actgctcaggcctccgcgcccccg
ZNF792	hg38_ncbiRefSeqCurated_NM_001145373.3	1782	1811	-	6.13265	1.64e-07	0.000493	CGCGGGCGGGGCGAGGCCGGGGGCGCGGAG
KLF16	hg38_ncbiRefSeqCurated_NM_001145373.3	1861	1871	-	18.2414	1.7e-07	0.000594	GCCCCGCCCCC
KLF16	hg38_ncbiRefSeqCurated_NM_001145373.3	1861	1871	-	18.1837	1.7e-07	0.000605	GCCCCGCCCCC
KLF11	hg38_ncbiRefSeqCurated_NM_001145373.3	1730	1751	-	17.7653	1.75e-07	0.000623	CTCCCGCCCACGTGACTCCCAC
EGR1	hg38_ncbiRefSeqCurated_NM_001145373.3	1879	1898	-	19.4184	1.76e-07	0.0006	CTGCTCGCCCCGCCCACTCC
ZNF121	hg38_ncbiRefSeqCurated_NM_001145373.3	1111	1130	+	18.5636	1.88e-07	0.000647	ctggaaggcagagcaagacc
PATZ1	hg38_ncbiRefSeqCurated_NM_001145373.3	1783	1804	-	18.5	1.93e-07	0.000388	GGGGCGAGGCCGGGGGCGCGGA
SP3	hg38_ncbiRefSeqCurated_NM_001145373.3	1860	1872	-	18.5102	1.95e-07	0.00039	CGCCCCGCCCCCT
STAT1	hg38_ncbiRefSeqCurated_NM_001145373.3	463	483	+	18.4848	1.99e-07	0.000785	ctcaattcctggaattcacat
KLF4	hg38_ncbiRefSeqCurated_NM_001145373.3	1883	1893	-	16.5306	2.07e-07	0.000754	CGCCCCGCCCA
SP3	hg38_ncbiRefSeqCurated_NM_001145373.3	1881	1893	-	18.4286	2.08e-07	0.00039	CGCCCCGCCCACT
KLF1	hg38_ncbiRefSeqCurated_NM_001145373.3	1862	1875	+	18.5909	2.1e-07	0.000792	ggggcggggcgcgg
ZNF287	hg38_ncbiRefSeqCurated_NM_001145373.3	1300	1332	-	18.4867	2.14e-07	5.18e-05	CGGCTAATTTTCTTTCTTTCTTTCTTTCTTTTT
ZNF487	hg38_ncbiRefSeqCurated_NM_001145373.3	1137	1165	+	14.14	2.18e-07	0.000424	caaaaagaaaaagaaaaaaaaaaaaagga
KLF15	hg38_ncbiRefSeqCurated_NM_001145373.3	1980	1994	+	18.5816	2.22e-07	0.000394	ccgcggccccgcctc
FOXD3	hg38_ncbiRefSeqCurated_NM_001145373.3	386	399	+	16.1765	2.23e-07	0.000885	agtaaatattaatt
ZNF180	hg38_ncbiRefSeqCurated_NM_001145373.3	1850	1870	-	18.9266	2.23e-07	0.000226	CCCCGCCCCCTACCGCGCTCC
ZNF235	hg38_ncbiRefSeqCurated_NM_001145373.3	1146	1175	-	18.8119	2.23e-07	6.19e-05	CCGCGTCTTTTCCTTTTTTTTTTTTTCTTT
E2f4	hg38_ncbiRefSeqCurated_NM_001145373.3	1860	1873	+	17.398	2.26e-07	0.000797	agggggcggggcgc
ZBTB26	hg38_ncbiRefSeqCurated_NM_001145373.3	1801	1821	-	18.7475	2.26e-07	0.000238	CGCGAGCGCGCGCGGGCGGGG
SP4	hg38_ncbiRefSeqCurated_NM_001145373.3	1881	1895	-	18.1633	2.29e-07	0.000273	CTCGCCCCGCCCACT
SP4	hg38_ncbiRefSeqCurated_NM_001145373.3	1879	1895	-	19.3061	2.31e-07	0.000839	CTCGCCCCGCCCACTCC
PATZ1	hg38_ncbiRefSeqCurated_NM_001145373.3	1861	1882	+	18.2917	2.31e-07	0.000388	gggggcggggcgcgggccggag
SP4	hg38_ncbiRefSeqCurated_NM_001145373.3	1879	1895	-	19.3455	2.32e-07	0.000848	CTCGCCCCGCCCACTCC
SP2	hg38_ncbiRefSeqCurated_NM_001145373.3	1880	1896	-	18.9848	2.34e-07	0.000888	GCTCGCCCCGCCCACTC
KLF14	hg38_ncbiRefSeqCurated_NM_001145373.3	1860	1872	-	16.9796	2.35e-07	0.000875	CGCCCCGCCCCCT
SP2	hg38_ncbiRefSeqCurated_NM_001145373.3	1880	1896	-	18.9592	2.37e-07	0.000884	GCTCGCCCCGCCCACTC
KLF12	hg38_ncbiRefSeqCurated_NM_001145373.3	1861	1871	+	19.2121	2.46e-07	0.000907	gggggcggggc
Sp2	hg38_ncbiRefSeqCurated_NM_001145373.3	1861	1882	+	18.5528	2.52e-07	0.000128	gggggcggggcgcgggccggag
SP2	hg38_ncbiRefSeqCurated_NM_001145373.3	1861	1882	+	18.5528	2.52e-07	0.000128	gggggcggggcgcgggccggag
Sp3	hg38_ncbiRefSeqCurated_NM_001145373.3	1790	1809	-	18.1193	2.61e-07	0.000168	CGGGCGGGGCGAGGCCGGGG
SP3	hg38_ncbiRefSeqCurated_NM_001145373.3	1790	1809	-	18.1193	2.61e-07	0.000167	CGGGCGGGGCGAGGCCGGGG
KLF2	hg38_ncbiRefSeqCurated_NM_001145373.3	1883	1893	-	16.0102	2.63e-07	0.000428	CGCCCCGCCCA
KLF13	hg38_ncbiRefSeqCurated_NM_001145373.3	1860	1872	-	18.4388	2.64e-07	0.000969	CGCCCCGCCCCCT
Usf1	hg38_ncbiRefSeqCurated_NM_001145373.3	1734	1746	+	18.9091	2.66e-07	0.000986	gagtcacgtgggc
KLF15	hg38_ncbiRefSeqCurated_NM_001145373.3	1860	1871	-	16.4056	2.71e-07	0.000999	GCCCCGCCCCCT
ZNF281	hg38_ncbiRefSeqCurated_NM_001145373.3	1861	1872	+	19.4719	2.77e-07	0.00099	gggggcggggcg
ZNF281	hg38_ncbiRefSeqCurated_NM_001145373.3	1861	1872	-	19.3571	2.77e-07	0.000984	CGCCCCGCCCCC
SP1	hg38_ncbiRefSeqCurated_NM_001145373.3	1790	1804	+	18.0102	2.81e-07	0.00051	ccccggcctcgcccc
Egr1	hg38_ncbiRefSeqCurated_NM_001145373.3	1878	1891	+	18.7576	2.84e-07	0.00102	cggagtgggcgggg
ZNF281	hg38_ncbiRefSeqCurated_NM_001145373.3	1857	1871	+	18.8788	2.85e-07	0.00103	ggtagggggcggggc
Klf3	hg38_ncbiRefSeqCurated_NM_001145373.3	1878	1896	+	18.2879	2.85e-07	0.000516	cggagtgggcggggcgagc
Sp1	hg38_ncbiRefSeqCurated_NM_001145373.3	1984	1996	-	17.4605	2.86e-07	0.000403	GGGAGGCGGGGCC
ZNF225	hg38_ncbiRefSeqCurated_NM_001145373.3	1141	1168	-	16.96	2.9e-07	0.001	TTTTCCTTTTTTTTTTTTTCTTTTTCTT
KLF13	hg38_ncbiRefSeqCurated_NM_001145373.3	1860	1872	-	18.4694	2.98e-07	0.00109	CGCCCCGCCCCCT
ZNF98	hg38_ncbiRefSeqCurated_NM_001145373.3	1147	1167	-	18.5182	2.99e-07	0.00117	TTTCCTTTTTTTTTTTTTCTT
ZNF304	hg38_ncbiRefSeqCurated_NM_001145373.3	1790	1813	+	18.4771	3.05e-07	0.000704	ccccggcctcgccccgcccgcgcg
PRDM6	hg38_ncbiRefSeqCurated_NM_001145373.3	1296	1316	-	18.165	3.06e-07	0.000108	TTTCTTTCTTTCTTTTTTTTT
PRDM6	hg38_ncbiRefSeqCurated_NM_001145373.3	1300	1320	-	18.165	3.06e-07	0.000108	TTTCTTTCTTTCTTTCTTTTT
KLF11	hg38_ncbiRefSeqCurated_NM_001145373.3	1730	1751	-	17.2653	3.19e-07	0.00114	CTCCCGCCCACGTGACTCCCAC
Sp5	hg38_ncbiRefSeqCurated_NM_001145373.3	1859	1882	+	18.2576	3.22e-07	0.000359	tagggggcggggcgcgggccggag
SP3	hg38_ncbiRefSeqCurated_NM_001145373.3	1860	1872	-	18.5408	3.28e-07	0.000698	CGCCCCGCCCCCT
SP3	hg38_ncbiRefSeqCurated_NM_001145373.3	1860	1872	-	18.6154	3.28e-07	0.000717	CGCCCCGCCCCCT
NFATC1	hg38_ncbiRefSeqCurated_NM_001145373.3	353	372	+	18.7551	3.35e-07	0.00133	ttggaaactcgctttccatc
Sp1	hg38_ncbiRefSeqCurated_NM_001145373.3	1862	1871	+	17.9737	3.39e-07	0.0012	ggggcggggc
KLF5	hg38_ncbiRefSeqCurated_NM_001145373.3	1862	1871	-	17	3.39e-07	0.00127	GCCCCGCCCC
SP1	hg38_ncbiRefSeqCurated_NM_001145373.3	1861	1870	-	17.5506	3.39e-07	0.0012	CCCCGCCCCC
KLF7	hg38_ncbiRefSeqCurated_NM_001145373.3	1862	1872	-	17.2959	3.39e-07	0.00124	CGCCCCGCCCC
Zbtb17	hg38_ncbiRefSeqCurated_NM_001145373.3	1798	1816	-	18.2551	3.45e-07	0.000381	GCGCGCGCGGGCGGGGCGA
Zfx	hg38_ncbiRefSeqCurated_NM_001145373.3	1741	1759	-	18.0606	3.48e-07	0.000519	GGCTGGGCCTCCCGCCCAC
Sp1	hg38_ncbiRefSeqCurated_NM_001145373.3	1864	1887	+	17.9113	3.48e-07	0.000153	ggcggggcgcgggccggagtgggc
Sp1	hg38_ncbiRefSeqCurated_NM_001145373.3	1881	1893	+	17.3289	3.5e-07	0.000403	agtgggcggggcg
KLF13	hg38_ncbiRefSeqCurated_NM_001145373.3	1860	1872	-	17.9082	3.54e-07	0.00125	CGCCCCGCCCCCT
KLF15	hg38_ncbiRefSeqCurated_NM_001145373.3	1881	1892	-	18.7041	3.55e-07	0.000672	GCCCCGCCCACT
ZNF235	hg38_ncbiRefSeqCurated_NM_001145373.3	1143	1172	-	18.1782	3.58e-07	9.26e-05	CGTCTTTTCCTTTTTTTTTTTTTCTTTTTC
ZNF614	hg38_ncbiRefSeqCurated_NM_001145373.3	233	253	-	18.8878	3.71e-07	0.00141	AGCTCAGGTCACTCCAGCCGC
KLF6	hg38_ncbiRefSeqCurated_NM_001145373.3	1859	1877	+	17.4545	3.74e-07	0.000691	tagggggcggggcgcgggc
KLF12	hg38_ncbiRefSeqCurated_NM_001145373.3	1882	1896	-	18.1122	3.76e-07	0.000326	GCTCGCCCCGCCCAC
SP3	hg38_ncbiRefSeqCurated_NM_001145373.3	1881	1893	-	18.3776	3.79e-07	0.000698	CGCCCCGCCCACT
SP3	hg38_ncbiRefSeqCurated_NM_001145373.3	1881	1893	-	18.4615	3.79e-07	0.000717	CGCCCCGCCCACT
NR2F1	hg38_ncbiRefSeqCurated_NM_001145373.3	750	762	-	16.8571	3.93e-07	0.00143	CAGAGGTCAAAAG
NR2F1	hg38_ncbiRefSeqCurated_NM_001145373.3	750	762	-	16.8469	3.93e-07	0.00147	CAGAGGTCAAAAG
ZNF619	hg38_ncbiRefSeqCurated_NM_001145373.3	479	501	-	16.9898	3.95e-07	0.00132	CCCCACCTTTCCGGTGGAATGTG
ZNF300	hg38_ncbiRefSeqCurated_NM_001145373.3	1638	1666	+	17.83	3.96e-07	0.00145	cagctcccatcccgcagcatccactgcag
Sp5	hg38_ncbiRefSeqCurated_NM_001145373.3	1784	1807	-	17.9545	4.03e-07	0.000359	GGCGGGGCGAGGCCGGGGGCGCGG
TBX20	hg38_ncbiRefSeqCurated_NM_001145373.3	768	782	-	17.2755	4.05e-07	0.00161	GAATAGGTGTGAATG
E2f1	hg38_ncbiRefSeqCurated_NM_001145373.3	1861	1872	+	16.8333	4.06e-07	0.00136	gggggcggggcg
KLF14	hg38_ncbiRefSeqCurated_NM_001145373.3	1859	1872	-	17.8673	4.1e-07	0.000602	CGCCCCGCCCCCTA
SP9	hg38_ncbiRefSeqCurated_NM_001145373.3	1860	1871	-	17.1207	4.12e-07	0.00119	GCCCCGCCCCCT
Klf4	hg38_ncbiRefSeqCurated_NM_001145373.3	1883	1892	+	16.6939	4.13e-07	0.00151	tgggcggggc
KLF10	hg38_ncbiRefSeqCurated_NM_001145373.3	1883	1892	-	16.6514	4.13e-07	0.00151	GCCCCGCCCA
KLF4	hg38_ncbiRefSeqCurated_NM_001145373.3	1883	1892	-	16.6514	4.13e-07	0.00151	GCCCCGCCCA
E2f3	hg38_ncbiRefSeqCurated_NM_001145373.3	1743	1752	+	17.0606	4.13e-07	0.00142	gggcgggagg
EGR1	hg38_ncbiRefSeqCurated_NM_001145373.3	1876	1892	+	17.2364	4.18e-07	0.00153	gccggagtgggcggggc
SP4	hg38_ncbiRefSeqCurated_NM_001145373.3	1877	1896	+	17.5323	4.26e-07	0.000498	ccggagtgggcggggcgagc
USF2	hg38_ncbiRefSeqCurated_NM_001145373.3	1735	1747	+	18.2449	4.29e-07	0.00159	agtcacgtgggcg
ZNF287	hg38_ncbiRefSeqCurated_NM_001145373.3	1134	1166	-	17.3097	4.31e-07	9.8e-05	TTCCTTTTTTTTTTTTTCTTTTTCTTTTTGAGG
SP8	hg38_ncbiRefSeqCurated_NM_001145373.3	1860	1871	-	17.2755	4.33e-07	0.000905	GCCCCGCCCCCT
SP9	hg38_ncbiRefSeqCurated_NM_001145373.3	1860	1871	-	17.051	4.33e-07	0.00112	GCCCCGCCCCCT
PRDM6	hg38_ncbiRefSeqCurated_NM_001145373.3	1304	1324	-	17.7767	4.38e-07	0.000141	TTTCTTTCTTTCTTTCTTTCT
ZNF304	hg38_ncbiRefSeqCurated_NM_001145373.3	1870	1893	-	17.9725	4.39e-07	0.000704	CGCCCCGCCCACTCCGGCCCGCGC
Klf3	hg38_ncbiRefSeqCurated_NM_001145373.3	1862	1880	+	17.8182	4.41e-07	0.000532	ggggcggggcgcgggccgg
SP8	hg38_ncbiRefSeqCurated_NM_001145373.3	1860	1871	-	17.1735	4.44e-07	0.00114	GCCCCGCCCCCT
SP8	hg38_ncbiRefSeqCurated_NM_001145373.3	1860	1871	-	17.3158	4.58e-07	0.000973	GCCCCGCCCCCT
SP1	hg38_ncbiRefSeqCurated_NM_001145373.3	1882	1892	-	16.5	4.69e-07	0.000878	GCCCCGCCCAC
ZNF492	hg38_ncbiRefSeqCurated_NM_001145373.3	1147	1164	-	18.0182	4.74e-07	0.00185	CCTTTTTTTTTTTTTCTT
Sp2	hg38_ncbiRefSeqCurated_NM_001145373.3	1783	1804	-	17.7073	4.79e-07	0.000208	GGGGCGAGGCCGGGGGCGCGGA
SP2	hg38_ncbiRefSeqCurated_NM_001145373.3	1783	1804	-	17.7073	4.79e-07	0.000208	GGGGCGAGGCCGGGGGCGCGGA
KLF15	hg38_ncbiRefSeqCurated_NM_001145373.3	1860	1871	-	15.6566	4.81e-07	0.00175	GCCCCGCCCCCT
KLF13	hg38_ncbiRefSeqCurated_NM_001145373.3	1860	1872	-	17.6429	4.83e-07	0.00151	CGCCCCGCCCCCT
SP8	hg38_ncbiRefSeqCurated_NM_001145373.3	1881	1892	-	17.2245	4.84e-07	0.000905	GCCCCGCCCACT
ZNF792	hg38_ncbiRefSeqCurated_NM_001145373.3	1793	1822	+	2.20408	4.91e-07	0.000737	cggcctcgccccgcccgcgcgcgctcgcgc
Zfx	hg38_ncbiRefSeqCurated_NM_001145373.3	1789	1807	+	17.697	4.93e-07	0.000519	cccccggcctcgccccgcc
ZNF487	hg38_ncbiRefSeqCurated_NM_001145373.3	1134	1162	+	11.62	5.01e-07	0.000495	cctcaaaaagaaaaagaaaaaaaaaaaaa
PATZ1	hg38_ncbiRefSeqCurated_NM_001145373.3	1800	1811	-	18.1461	5.01e-07	0.000675	CGCGGGCGGGGC
KLF14	hg38_ncbiRefSeqCurated_NM_001145373.3	1984	1997	+	17.6429	5.03e-07	0.000602	ggccccgcctcccg
ZNF487	hg38_ncbiRefSeqCurated_NM_001145373.3	1139	1167	+	11.57	5.09e-07	0.000495	aaaagaaaaagaaaaaaaaaaaaaggaaa
ZNF225	hg38_ncbiRefSeqCurated_NM_001145373.3	1296	1323	-	15.66	5.12e-07	0.001	TTCTTTCTTTCTTTCTTTCTTTTTTTTT
WT1	hg38_ncbiRefSeqCurated_NM_001145373.3	1857	1876	+	17.7273	5.13e-07	0.0016	ggtagggggcggggcgcggg
SP8	hg38_ncbiRefSeqCurated_NM_001145373.3	1881	1892	-	17.25	5.15e-07	0.000973	GCCCCGCCCACT
MAZ	hg38_ncbiRefSeqCurated_NM_001145373.3	1784	1805	-	17.5282	5.16e-07	0.00105	CGGGGCGAGGCCGGGGGCGCGG
Arnt	hg38_ncbiRefSeqCurated_NM_001145373.3	1733	1748	+	16.4474	5.22e-07	0.002	ggagtcacgtgggcgg
KLF14	hg38_ncbiRefSeqCurated_NM_001145373.3	1860	1872	-	16.7653	5.23e-07	0.0019	CGCCCCGCCCCCT
ZNF180	hg38_ncbiRefSeqCurated_NM_001145373.3	1784	1804	+	17.6697	5.32e-07	0.000405	ccgcgcccccggcctcgcccc
ZNF182	hg38_ncbiRefSeqCurated_NM_001145373.3	1153	1164	-	17.5179	5.34e-07	0.00209	CCTTTTTTTTTT
USF2	hg38_ncbiRefSeqCurated_NM_001145373.3	1732	1747	+	17.7653	5.38e-07	0.00195	gggagtcacgtgggcg
ZNF257	hg38_ncbiRefSeqCurated_NM_001145373.3	1127	1138	+	17.2879	5.43e-07	0.00208	gaccttgcctca
PRDM6	hg38_ncbiRefSeqCurated_NM_001145373.3	1301	1321	-	17.5243	5.48e-07	0.000163	CTTTCTTTCTTTCTTTCTTTT
Sp1	hg38_ncbiRefSeqCurated_NM_001145373.3	1857	1880	+	17.1774	5.51e-07	0.000212	ggtagggggcggggcgcgggccgg
KLF15	hg38_ncbiRefSeqCurated_NM_001145373.3	1800	1810	+	17.9423	5.52e-07	0.000856	gccccgcccgc
USF2	hg38_ncbiRefSeqCurated_NM_001145373.3	1735	1747	+	17.9898	5.58e-07	0.0021	agtcacgtgggcg
ZNF23	hg38_ncbiRefSeqCurated_NM_001145373.3	1786	1804	+	17.0204	5.68e-07	0.00194	gcgcccccggcctcgcccc
PATZ1	hg38_ncbiRefSeqCurated_NM_001145373.3	1860	1871	+	18.0225	5.81e-07	0.000675	agggggcggggc
Klf5	hg38_ncbiRefSeqCurated_NM_001145373.3	1878	1892	+	17.4091	5.86e-07	0.00212	cggagtgggcggggc
MAX	hg38_ncbiRefSeqCurated_NM_001145373.3	1734	1746	-	16.3776	5.93e-07	0.00225	GCCCACGTGACTC
Ctcfl	hg38_ncbiRefSeqCurated_NM_001145373.3	1854	1871	+	17.5152	5.94e-07	0.00202	cgcggtagggggcggggc
Olig2	hg38_ncbiRefSeqCurated_NM_001145373.3	1227	1244	-	16.1667	5.96e-07	0.00222	CAAGCTGTTTCCCGCCTC
OLIG2	hg38_ncbiRefSeqCurated_NM_001145373.3	1227	1244	-	16.1667	5.96e-07	0.00222	CAAGCTGTTTCCCGCCTC
Klf15	hg38_ncbiRefSeqCurated_NM_001145373.3	1791	1809	-	17.5758	5.99e-07	0.00108	CGGGCGGGGCGAGGCCGGG
KLF15	hg38_ncbiRefSeqCurated_NM_001145373.3	1791	1809	-	17.5758	5.99e-07	0.00108	CGGGCGGGGCGAGGCCGGG
MAZ	hg38_ncbiRefSeqCurated_NM_001145373.3	1861	1882	+	17.2958	6.17e-07	0.00105	gggggcggggcgcgggccggag
SP1	hg38_ncbiRefSeqCurated_NM_001145373.3	1985	1995	+	17.1538	6.19e-07	0.00114	gccccgcctcc
SP9	hg38_ncbiRefSeqCurated_NM_001145373.3	1881	1892	-	16.6939	6.2e-07	0.00112	GCCCCGCCCACT
Sp1	hg38_ncbiRefSeqCurated_NM_001145373.3	1859	1882	+	16.9839	6.21e-07	0.000212	tagggggcggggcgcgggccggag
ATF6	hg38_ncbiRefSeqCurated_NM_001145373.3	1734	1744	+	18.8061	6.22e-07	0.0024	gagtcacgtgg
PATZ1	hg38_ncbiRefSeqCurated_NM_001145373.3	1985	1996	-	17.9551	6.23e-07	0.000675	GGGAGGCGGGGC
KLF11	hg38_ncbiRefSeqCurated_NM_001145373.3	1861	1882	-	14.949	6.24e-07	0.00108	CTCCGGCCCGCGCCCCGCCCCC
PATZ1	hg38_ncbiRefSeqCurated_NM_001145373.3	1856	1877	+	17.0972	6.26e-07	0.000699	cggtagggggcggggcgcgggc
KLF4	hg38_ncbiRefSeqCurated_NM_001145373.3	1862	1872	-	16.0918	6.28e-07	0.00115	CGCCCCGCCCC
ZNF287	hg38_ncbiRefSeqCurated_NM_001145373.3	1147	1179	-	16.6549	6.28e-07	0.000135	ACCGCCGCGTCTTTTCCTTTTTTTTTTTTTCTT
EGR1	hg38_ncbiRefSeqCurated_NM_001145373.3	1878	1897	-	17.7551	6.3e-07	0.00135	TGCTCGCCCCGCCCACTCCG
SP8	hg38_ncbiRefSeqCurated_NM_001145373.3	1881	1892	-	16.9082	6.3e-07	0.00114	GCCCCGCCCACT
ZNF460	hg38_ncbiRefSeqCurated_NM_001145373.3	1986	1997	+	17.6147	6.32e-07	0.00202	ccccgcctcccg
Egr2	hg38_ncbiRefSeqCurated_NM_001145373.3	1878	1892	-	17.3607	6.34e-07	0.00239	GCCCCGCCCACTCCG
ZNF212	hg38_ncbiRefSeqCurated_NM_001145373.3	1295	1324	-	3.75758	6.36e-07	0.00236	TTTCTTTCTTTCTTTCTTTCTTTTTTTTTA
Znf281	hg38_ncbiRefSeqCurated_NM_001145373.3	1856	1870	+	17.0152	6.4e-07	0.00232	cggtagggggcgggg
SP9	hg38_ncbiRefSeqCurated_NM_001145373.3	1881	1892	-	16.7414	6.41e-07	0.00119	GCCCCGCCCACT
Prdm5	hg38_ncbiRefSeqCurated_NM_001145373.3	1062	1076	+	16.3788	6.47e-07	0.00239	cctggaggtcgaggt
Klf3	hg38_ncbiRefSeqCurated_NM_001145373.3	1796	1814	-	17.3788	6.51e-07	0.000589	GCGCGCGGGCGGGGCGAGG
ZBTB17	hg38_ncbiRefSeqCurated_NM_001145373.3	1855	1873	+	16.8018	6.52e-07	0.00235	gcggtagggggcggggcgc
E2f6	hg38_ncbiRefSeqCurated_NM_001145373.3	1742	1753	+	16.4184	6.56e-07	0.0022	tgggcgggaggc
EGR1	hg38_ncbiRefSeqCurated_NM_001145373.3	1801	1814	+	17.0163	6.57e-07	0.00135	ccccgcccgcgcgc
Zbtb17	hg38_ncbiRefSeqCurated_NM_001145373.3	1781	1799	-	17.3367	6.64e-07	0.00055	GAGGCCGGGGGCGCGGAGG
Nr2f2	hg38_ncbiRefSeqCurated_NM_001145373.3	751	763	-	15.2424	6.67e-07	0.00256	CCAGAGGTCAAAA
KLF14	hg38_ncbiRefSeqCurated_NM_001145373.3	1881	1893	-	16.2041	6.72e-07	0.00125	CGCCCCGCCCACT
ZNF652	hg38_ncbiRefSeqCurated_NM_001145373.3	47	58	+	16.5714	6.79e-07	0.0027	gaaagagttaag
KLF11	hg38_ncbiRefSeqCurated_NM_001145373.3	1861	1882	-	15.6633	6.8e-07	0.00122	CTCCGGCCCGCGCCCCGCCCCC
KLF13	hg38_ncbiRefSeqCurated_NM_001145373.3	1881	1893	-	17.5102	6.88e-07	0.00126	CGCCCCGCCCACT
E2F6	hg38_ncbiRefSeqCurated_NM_001145373.3	1743	1753	+	16.7241	6.89e-07	0.00256	gggcgggaggc
KLF13	hg38_ncbiRefSeqCurated_NM_001145373.3	1881	1893	-	17.2551	6.91e-07	0.00125	CGCCCCGCCCACT
KLF7	hg38_ncbiRefSeqCurated_NM_001145373.3	1883	1893	-	16.6735	6.95e-07	0.00127	CGCCCCGCCCA
SP1	hg38_ncbiRefSeqCurated_NM_001145373.3	1881	1895	-	17.4255	7e-07	0.00273	CTCGCCCCGCCCACT
SP1	hg38_ncbiRefSeqCurated_NM_001145373.3	1881	1895	-	17.3878	7.03e-07	0.00265	CTCGCCCCGCCCACT
Bcl6	hg38_ncbiRefSeqCurated_NM_001145373.3	1297	1326	-	17.0686	7.06e-07	0.00265	ATTTTCTTTCTTTCTTTCTTTCTTTTTTTT
ZBTB26	hg38_ncbiRefSeqCurated_NM_001145373.3	1802	1822	+	16.8384	7.06e-07	0.000557	cccgcccgcgcgcgctcgcgc
Zfp445	hg38_ncbiRefSeqCurated_NM_001145373.3	302	312	+	18.9508	7.09e-07	0.00274	gggtcaaggga
KLF1	hg38_ncbiRefSeqCurated_NM_001145373.3	1791	1804	-	17.3788	7.17e-07	0.00135	GGGGCGAGGCCGGG
ZNF287	hg38_ncbiRefSeqCurated_NM_001145373.3	1133	1165	-	16.4159	7.19e-07	0.000146	TCCTTTTTTTTTTTTTCTTTTTCTTTTTGAGGC
ZNF441	hg38_ncbiRefSeqCurated_NM_001145373.3	1984	1995	+	17.2202	7.27e-07	0.00192	ggccccgcctcc
E2F1	hg38_ncbiRefSeqCurated_NM_001145373.3	1742	1752	+	16.1148	7.33e-07	0.00242	tgggcgggagg
ZBTB6	hg38_ncbiRefSeqCurated_NM_001145373.3	1389	1401	+	16.6789	7.36e-07	0.00265	tcgcttgagcccg
ZNF34	hg38_ncbiRefSeqCurated_NM_001145373.3	12	26	+	17.0707	7.39e-07	0.00287	acagtcttgtcttct
SP3	hg38_ncbiRefSeqCurated_NM_001145373.3	1861	1871	-	15.9837	7.41e-07	0.00229	GCCCCGCCCCC
SP3	hg38_ncbiRefSeqCurated_NM_001145373.3	1861	1871	-	15.9512	7.41e-07	0.00229	GCCCCGCCCCC
E2f4	hg38_ncbiRefSeqCurated_NM_001145373.3	1983	1996	-	16.5	7.47e-07	0.00132	GGGAGGCGGGGCCG
Sp4	hg38_ncbiRefSeqCurated_NM_001145373.3	1860	1869	-	14.7959	7.52e-07	0.00277	CCCGCCCCCT
Sp4	hg38_ncbiRefSeqCurated_NM_001145373.3	1860	1872	-	16.1651	7.61e-07	0.00177	CGCCCCGCCCCCT
PRDM6	hg38_ncbiRefSeqCurated_NM_001145373.3	1149	1169	-	17.1456	7.61e-07	0.000211	CTTTTCCTTTTTTTTTTTTTC
ZIC1	hg38_ncbiRefSeqCurated_NM_001145373.3	1853	1867	-	17.551	7.74e-07	0.0027	CGCCCCCTACCGCGC
SP2	hg38_ncbiRefSeqCurated_NM_001145373.3	1880	1896	-	17.0816	7.83e-07	0.00289	GCTCGCCCCGCCCACTC
ZNF287	hg38_ncbiRefSeqCurated_NM_001145373.3	1294	1326	-	16.2301	7.98e-07	0.000154	ATTTTCTTTCTTTCTTTCTTTCTTTTTTTTTAA
EGR1	hg38_ncbiRefSeqCurated_NM_001145373.3	1795	1814	+	17.398	7.99e-07	0.00135	gcctcgccccgcccgcgcgc
KLF13	hg38_ncbiRefSeqCurated_NM_001145373.3	1881	1893	-	17.3776	8e-07	0.00146	CGCCCCGCCCACT
KLF3	hg38_ncbiRefSeqCurated_NM_001145373.3	1829	1839	+	17.3776	8.03e-07	0.00289	ggccacgcccg
USF1	hg38_ncbiRefSeqCurated_NM_001145373.3	1735	1746	+	17.5303	8.13e-07	0.00299	agtcacgtgggc
KLF13	hg38_ncbiRefSeqCurated_NM_001145373.3	1881	1893	-	17.0918	8.18e-07	0.00151	CGCCCCGCCCACT
CTCFL	hg38_ncbiRefSeqCurated_NM_001145373.3	1856	1869	+	17.2439	8.19e-07	0.00266	cggtagggggcggg
E2F1	hg38_ncbiRefSeqCurated_NM_001145373.3	1863	1877	+	16.5	8.27e-07	0.00125	gggcggggcgcgggc
ZNF792	hg38_ncbiRefSeqCurated_NM_001145373.3	1829	1858	-	0.0714286	8.31e-07	0.000832	CCGCGCTCCGCCGACGTCACGGGCGTGGCC
ZNF460	hg38_ncbiRefSeqCurated_NM_001145373.3	1366	1381	-	16.3146	8.49e-07	0.0014	GCCTCAACCTCCAGAG
ZNF287	hg38_ncbiRefSeqCurated_NM_001145373.3	1153	1185	-	16.115	8.51e-07	0.000157	CGTGGAACCGCCGCGTCTTTTCCTTTTTTTTTT
EGR1	hg38_ncbiRefSeqCurated_NM_001145373.3	1878	1891	-	16.748	8.53e-07	0.00135	CCCCGCCCACTCCG
ZNF148	hg38_ncbiRefSeqCurated_NM_001145373.3	1861	1872	-	17.1633	8.66e-07	0.00286	CGCCCCGCCCCC
ZNF529	hg38_ncbiRefSeqCurated_NM_001145373.3	1786	1812	+	15.5354	8.67e-07	0.0023	gcgcccccggcctcgccccgcccgcgc
THAP1	hg38_ncbiRefSeqCurated_NM_001145373.3	1801	1822	+	16.7254	8.67e-07	0.00254	ccccgcccgcgcgcgctcgcgc
ZNF487	hg38_ncbiRefSeqCurated_NM_001145373.3	1140	1168	+	9.8	8.84e-07	0.000688	aaagaaaaagaaaaaaaaaaaaaggaaaa
PDX1	hg38_ncbiRefSeqCurated_NM_001145373.3	394	411	-	16.7534	8.85e-07	0.00351	ATAATTGGACCTAATTAA
KLF15	hg38_ncbiRefSeqCurated_NM_001145373.3	1881	1892	-	16.8673	9e-07	0.00162	GCCCCGCCCACT
Zbtb3	hg38_ncbiRefSeqCurated_NM_001145373.3	1093	1109	+	16.4605	9.01e-07	0.00342	ggcgccactgcactcag
KLF11	hg38_ncbiRefSeqCurated_NM_001145373.3	1789	1810	+	14.0714	9.06e-07	0.00108	cccccggcctcgccccgcccgc
TEAD4	hg38_ncbiRefSeqCurated_NM_001145373.3	479	488	+	13.3387	9.09e-07	0.00362	cacattccac
TEAD1	hg38_ncbiRefSeqCurated_NM_001145373.3	479	488	+	13.7097	9.09e-07	0.0036	cacattccac
TEAD4	hg38_ncbiRefSeqCurated_NM_001145373.3	479	488	-	13.2929	9.09e-07	0.00362	GTGGAATGTG
TEAD1	hg38_ncbiRefSeqCurated_NM_001145373.3	479	488	-	13.6566	9.09e-07	0.00361	GTGGAATGTG
POU5F1	hg38_ncbiRefSeqCurated_NM_001145373.3	219	234	-	17.7653	9.15e-07	0.00363	GCTTATGTAAATTAAC
Klf12	hg38_ncbiRefSeqCurated_NM_001145373.3	1883	1892	-	13.9388	9.16e-07	0.00337	GCCCCGCCCA
Klf8	hg38_ncbiRefSeqCurated_NM_001145373.3	1883	1892	-	12.2929	9.16e-07	0.00325	GCCCCGCCCA
Hes7	hg38_ncbiRefSeqCurated_NM_001145373.3	1743	1756	+	11.2787	9.27e-07	0.00323	gggcgggaggccca
Sp1	hg38_ncbiRefSeqCurated_NM_001145373.3	1799	1811	-	16.3816	9.46e-07	0.000816	CGCGGGCGGGGCG
Sp4	hg38_ncbiRefSeqCurated_NM_001145373.3	1881	1893	-	16.0367	9.46e-07	0.00177	CGCCCCGCCCACT
EGR1	hg38_ncbiRefSeqCurated_NM_001145373.3	1877	1891	-	17.2449	9.47e-07	0.00195	CCCCGCCCACTCCGG
ZNF23	hg38_ncbiRefSeqCurated_NM_001145373.3	1786	1804	+	15.9592	9.79e-07	0.00335	gcgcccccggcctcgcccc
SP9	hg38_ncbiRefSeqCurated_NM_001145373.3	1860	1871	-	16.6939	9.81e-07	0.00192	GCCCCGCCCCCT
Zfp281	hg38_ncbiRefSeqCurated_NM_001145373.3	1856	1870	-	16.9898	9.82e-07	0.00356	CCCCGCCCCCTACCG
PATZ1	hg38_ncbiRefSeqCurated_NM_001145373.3	1850	1871	+	16.5278	9.86e-07	0.000826	ggagcgcggtagggggcggggc
WT1	hg38_ncbiRefSeqCurated_NM_001145373.3	1784	1803	-	16.7424	9.92e-07	0.0016	GGGCGAGGCCGGGGGCGCGG
KLF15	hg38_ncbiRefSeqCurated_NM_001145373.3	1881	1892	-	15.3846	9.98e-07	0.00184	GCCCCGCCCACT
KLF15	hg38_ncbiRefSeqCurated_NM_001145373.3	1882	1892	-	17.3462	1e-06	0.00104	GCCCCGCCCAC
Klf3	hg38_ncbiRefSeqCurated_NM_001145373.3	1791	1809	-	16.8636	1.01e-06	0.000724	CGGGCGGGGCGAGGCCGGG
PRDM9	hg38_ncbiRefSeqCurated_NM_001145373.3	1771	1794	-	16.8991	1.01e-06	0.00362	CGGGGGCGCGGAGGCCTGAGCAGT
KLF10	hg38_ncbiRefSeqCurated_NM_001145373.3	1730	1751	-	12.7857	1.02e-06	0.00369	CTCCCGCCCACGTGACTCCCAC
SP1	hg38_ncbiRefSeqCurated_NM_001145373.3	1975	1996	-	15.1667	1.03e-06	0.00066	GGGAGGCGGGGCCGCGGTTGTT
SP9	hg38_ncbiRefSeqCurated_NM_001145373.3	1881	1892	-	16.6327	1.03e-06	0.00192	GCCCCGCCCACT
ZNF225	hg38_ncbiRefSeqCurated_NM_001145373.3	1140	1167	-	13.91	1.05e-06	0.00137	TTTCCTTTTTTTTTTTTTCTTTTTCTTT
SP1	hg38_ncbiRefSeqCurated_NM_001145373.3	1881	1895	-	17	1.06e-06	0.00396	CTCGCCCCGCCCACT
CTCF	hg38_ncbiRefSeqCurated_NM_001145373.3	1854	1868	+	15.7289	1.07e-06	0.00356	cgcggtagggggcgg
KLF11	hg38_ncbiRefSeqCurated_NM_001145373.3	1789	1810	+	14.6429	1.08e-06	0.00129	cccccggcctcgccccgcccgc
KLF6	hg38_ncbiRefSeqCurated_NM_001145373.3	490	508	+	16.3182	1.08e-06	0.00133	ggaaaggtggggaccggag
ZBTB7A	hg38_ncbiRefSeqCurated_NM_001145373.3	1784	1798	+	16.1837	1.09e-06	0.00214	ccgcgcccccggcct
Rxra	hg38_ncbiRefSeqCurated_NM_001145373.3	1058	1078	+	16.5141	1.1e-06	0.00402	gggccctggaggtcgaggtcg
ZNF287	hg38_ncbiRefSeqCurated_NM_001145373.3	1135	1167	-	15.6549	1.1e-06	0.000193	TTTCCTTTTTTTTTTTTTCTTTTTCTTTTTGAG
E2F6	hg38_ncbiRefSeqCurated_NM_001145373.3	1226	1238	+	16.2927	1.11e-06	0.00374	cgaggcgggaaac
VSX1	hg38_ncbiRefSeqCurated_NM_001145373.3	136	145	-	14.5545	1.11e-06	0.00441	GGCTAATTAG
ZNF135	hg38_ncbiRefSeqCurated_NM_001145373.3	1367	1380	-	16.7041	1.11e-06	0.00134	CCTCAACCTCCAGA
RUNX1	hg38_ncbiRefSeqCurated_NM_001145373.3	1349	1359	+	15.5909	1.11e-06	0.00435	cctgtggtttc
LHX6	hg38_ncbiRefSeqCurated_NM_001145373.3	395	410	+	16.3861	1.11e-06	0.00442	taattaggtccaatta
MAX	hg38_ncbiRefSeqCurated_NM_001145373.3	1734	1744	-	15.8878	1.12e-06	0.00412	CCACGTGACTC
EGR1	hg38_ncbiRefSeqCurated_NM_001145373.3	1801	1815	+	17	1.12e-06	0.00195	ccccgcccgcgcgcg
Sp1	hg38_ncbiRefSeqCurated_NM_001145373.3	1986	1999	-	16.0602	1.13e-06	0.00202	CCCGGGAGGCGGGG
CTCF	hg38_ncbiRefSeqCurated_NM_001145373.3	1855	1869	-	16.7245	1.14e-06	0.00377	CCCGCCCCCTACCGC
ZIC1	hg38_ncbiRefSeqCurated_NM_001145373.3	1853	1867	-	16.8061	1.14e-06	0.00411	CGCCCCCTACCGCGC
POU5F1	hg38_ncbiRefSeqCurated_NM_001145373.3	219	234	-	17.4388	1.14e-06	0.00454	GCTTATGTAAATTAAC
ZBTB26	hg38_ncbiRefSeqCurated_NM_001145373.3	1806	1826	+	15.9798	1.14e-06	0.000722	cccgcgcgcgctcgcgcgccg
ZNF441	hg38_ncbiRefSeqCurated_NM_001145373.3	1861	1872	-	16.7615	1.16e-06	0.00192	CGCCCCGCCCCC
E2F2	hg38_ncbiRefSeqCurated_NM_001145373.3	1809	1819	-	16.1122	1.17e-06	0.00237	CGAGCGCGCGC
ZNF287	hg38_ncbiRefSeqCurated_NM_001145373.3	1298	1330	-	15.531	1.18e-06	0.000197	GCTAATTTTCTTTCTTTCTTTCTTTCTTTTTTT
STAT1	hg38_ncbiRefSeqCurated_NM_001145373.3	463	481	+	16.6667	1.19e-06	0.00469	ctcaattcctggaattcac
KLF12	hg38_ncbiRefSeqCurated_NM_001145373.3	1829	1839	+	17.602	1.19e-06	0.00433	ggccacgcccg
Irf3	hg38_ncbiRefSeqCurated_NM_001145373.3	1305	1324	+	16.375	1.2e-06	0.00291	gaaagaaagaaagaaagaaa
IRF3	hg38_ncbiRefSeqCurated_NM_001145373.3	1305	1324	+	16.375	1.2e-06	0.00289	gaaagaaagaaagaaagaaa
Klf3	hg38_ncbiRefSeqCurated_NM_001145373.3	1981	1999	-	16.6515	1.2e-06	0.000724	CCCGGGAGGCGGGGCCGCG
ZNF182	hg38_ncbiRefSeqCurated_NM_001145373.3	1152	1163	-	16.5893	1.2e-06	0.00235	CTTTTTTTTTTT
ZBTB7A	hg38_ncbiRefSeqCurated_NM_001145373.3	1856	1870	-	16.102	1.21e-06	0.00214	CCCCGCCCCCTACCG
EGR1	hg38_ncbiRefSeqCurated_NM_001145373.3	1878	1890	-	14.7071	1.22e-06	0.0044	CCCGCCCACTCCG
Sp1	hg38_ncbiRefSeqCurated_NM_001145373.3	1846	1869	+	15.8629	1.22e-06	0.000376	cggcggagcgcggtagggggcggg
ZNF287	hg38_ncbiRefSeqCurated_NM_001145373.3	1141	1173	-	15.4602	1.22e-06	0.000197	GCGTCTTTTCCTTTTTTTTTTTTTCTTTTTCTT
THRB	hg38_ncbiRefSeqCurated_NM_001145373.3	243	259	-	16.4333	1.23e-06	0.00461	GGTCCCAGCTCAGGTCA
SP3	hg38_ncbiRefSeqCurated_NM_001145373.3	1882	1892	-	15.6341	1.25e-06	0.00229	GCCCCGCCCAC
SP3	hg38_ncbiRefSeqCurated_NM_001145373.3	1882	1892	-	15.6016	1.25e-06	0.00229	GCCCCGCCCAC
EGR1	hg38_ncbiRefSeqCurated_NM_001145373.3	1794	1813	+	16.7857	1.25e-06	0.00196	ggcctcgccccgcccgcgcg
PRDM1	hg38_ncbiRefSeqCurated_NM_001145373.3	647	661	+	15.3673	1.25e-06	0.00482	ctctggctttccctt
Egr2	hg38_ncbiRefSeqCurated_NM_001145373.3	1879	1890	-	16.2385	1.25e-06	0.00461	CCCGCCCACTCC
SP8	hg38_ncbiRefSeqCurated_NM_001145373.3	1860	1871	-	16.0918	1.29e-06	0.00347	GCCCCGCCCCCT
ZNF304	hg38_ncbiRefSeqCurated_NM_001145373.3	1026	1049	-	16.3853	1.29e-06	0.00138	CCCCTTCCTCAGCCTTGCCTTGGG
KLF10	hg38_ncbiRefSeqCurated_NM_001145373.3	1783	1797	+	16.4796	1.34e-06	0.00134	tccgcgcccccggcc
ZNF93	hg38_ncbiRefSeqCurated_NM_001145373.3	1636	1674	+	16.0915	1.35e-06	0.0023	agcagctcccatcccgcagcatccactgcagccgctgag
ALX3	hg38_ncbiRefSeqCurated_NM_001145373.3	135	144	+	11.5347	1.35e-06	0.00537	tctaattagc
POU6F2	hg38_ncbiRefSeqCurated_NM_001145373.3	135	144	+	15.3737	1.35e-06	0.00537	tctaattagc
ALX3	hg38_ncbiRefSeqCurated_NM_001145373.3	135	144	-	11.5044	1.35e-06	0.00537	GCTAATTAGA
KLF12	hg38_ncbiRefSeqCurated_NM_001145373.3	1791	1805	+	16.5816	1.35e-06	0.000935	cccggcctcgccccg
ZNF235	hg38_ncbiRefSeqCurated_NM_001145373.3	1140	1169	-	16.2772	1.35e-06	0.000328	CTTTTCCTTTTTTTTTTTTTCTTTTTCTTT
POU6F1	hg38_ncbiRefSeqCurated_NM_001145373.3	395	410	+	16.0588	1.35e-06	0.00536	taattaggtccaatta
CTCF	hg38_ncbiRefSeqCurated_NM_001145373.3	1859	1875	-	14.7817	1.35e-06	0.00449	CCGCGCCCCGCCCCCTA
Mitf	hg38_ncbiRefSeqCurated_NM_001145373.3	1735	1744	+	13.0714	1.36e-06	0.00509	agtcacgtgg
Mitf	hg38_ncbiRefSeqCurated_NM_001145373.3	1735	1744	-	14.8333	1.36e-06	0.00475	CCACGTGACT
Mitf	hg38_ncbiRefSeqCurated_NM_001145373.3	1735	1744	-	13.0367	1.36e-06	0.00506	CCACGTGACT
Tfec	hg38_ncbiRefSeqCurated_NM_001145373.3	1735	1744	-	11.7	1.36e-06	0.00504	CCACGTGACT
E2F4	hg38_ncbiRefSeqCurated_NM_001145373.3	1229	1238	+	14.5688	1.36e-06	0.0044	ggcgggaaac
Npas2	hg38_ncbiRefSeqCurated_NM_001145373.3	1944	1953	-	15.3578	1.36e-06	0.00531	GTCACGTGGA
Usf2	hg38_ncbiRefSeqCurated_NM_001145373.3	1736	1745	-	15.1837	1.36e-06	0.00511	CCCACGTGAC
NR2F2	hg38_ncbiRefSeqCurated_NM_001145373.3	750	762	-	15.4091	1.37e-06	0.00534	CAGAGGTCAAAAG
Sp4	hg38_ncbiRefSeqCurated_NM_001145373.3	1877	1893	-	16.9079	1.37e-06	0.00247	CGCCCCGCCCACTCCGG
STAT3	hg38_ncbiRefSeqCurated_NM_001145373.3	465	477	+	15.3838	1.37e-06	0.00546	caattcctggaat
KLF14	hg38_ncbiRefSeqCurated_NM_001145373.3	1881	1893	-	15.9082	1.38e-06	0.00251	CGCCCCGCCCACT
PRDM6	hg38_ncbiRefSeqCurated_NM_001145373.3	1297	1317	-	16.4175	1.39e-06	0.000359	CTTTCTTTCTTTCTTTTTTTT
USF2	hg38_ncbiRefSeqCurated_NM_001145373.3	1735	1745	-	16.102	1.39e-06	0.00519	CCCACGTGACT
USF1	hg38_ncbiRefSeqCurated_NM_001145373.3	1735	1745	-	16	1.39e-06	0.0048	CCCACGTGACT
ZNF529	hg38_ncbiRefSeqCurated_NM_001145373.3	1856	1882	-	14.4545	1.41e-06	0.0023	CTCCGGCCCGCGCCCCGCCCCCTACCG
ZNF701	hg38_ncbiRefSeqCurated_NM_001145373.3	1851	1871	+	16.367	1.42e-06	0.0051	gagcgcggtagggggcggggc
Sp1	hg38_ncbiRefSeqCurated_NM_001145373.3	1847	1870	+	15.5968	1.43e-06	0.0004	ggcggagcgcggtagggggcgggg
KLF15	hg38_ncbiRefSeqCurated_NM_001145373.3	1985	1996	+	16.3571	1.43e-06	0.00172	gccccgcctccc
KLF12	hg38_ncbiRefSeqCurated_NM_001145373.3	1882	1892	+	16.8636	1.44e-06	0.00266	gtgggcggggc
KLF15	hg38_ncbiRefSeqCurated_NM_001145373.3	1881	1892	-	14.9495	1.45e-06	0.00263	GCCCCGCCCACT
ZNF235	hg38_ncbiRefSeqCurated_NM_001145373.3	1297	1326	-	16.1683	1.45e-06	0.000331	ATTTTCTTTCTTTCTTTCTTTCTTTTTTTT
Klf7	hg38_ncbiRefSeqCurated_NM_001145373.3	1859	1874	-	16.6579	1.48e-06	0.00551	CGCGCCCCGCCCCCTA
KLF2	hg38_ncbiRefSeqCurated_NM_001145373.3	1799	1809	+	15.4796	1.49e-06	0.00162	cgccccgcccg
KLF11	hg38_ncbiRefSeqCurated_NM_001145373.3	1861	1871	-	16.3846	1.5e-06	0.0031	GCCCCGCCCCC
Zfp281	hg38_ncbiRefSeqCurated_NM_001145373.3	1860	1870	+	16.197	1.5e-06	0.00555	agggggcgggg
KLF7	hg38_ncbiRefSeqCurated_NM_001145373.3	1862	1870	+	16.5618	1.5e-06	0.00536	ggggcgggg
KLF10	hg38_ncbiRefSeqCurated_NM_001145373.3	1862	1870	+	17.8764	1.5e-06	0.00559	ggggcgggg
KLF12	hg38_ncbiRefSeqCurated_NM_001145373.3	1862	1870	+	18.0112	1.5e-06	0.00533	ggggcgggg
KLF14	hg38_ncbiRefSeqCurated_NM_001145373.3	1862	1870	+	17.2584	1.5e-06	0.00549	ggggcgggg
SP4	hg38_ncbiRefSeqCurated_NM_001145373.3	1862	1870	+	17.5393	1.5e-06	0.00538	ggggcgggg
SP2	hg38_ncbiRefSeqCurated_NM_001145373.3	1862	1870	+	17.5618	1.5e-06	0.00537	ggggcgggg
KLF1	hg38_ncbiRefSeqCurated_NM_001145373.3	1862	1870	+	16.2584	1.5e-06	0.00543	ggggcgggg
SP1	hg38_ncbiRefSeqCurated_NM_001145373.3	1862	1870	+	17.7959	1.5e-06	0.00526	ggggcgggg
SP1	hg38_ncbiRefSeqCurated_NM_001145373.3	1986	1995	+	15.6854	1.5e-06	0.00225	ccccgcctcc
SP2	hg38_ncbiRefSeqCurated_NM_001145373.3	1862	1870	-	17.4404	1.5e-06	0.00535	CCCCGCCCC
Sp4	hg38_ncbiRefSeqCurated_NM_001145373.3	1861	1869	-	15.0306	1.5e-06	0.00522	CCCGCCCCC
Sp1	hg38_ncbiRefSeqCurated_NM_001145373.3	1861	1869	-	15.949	1.5e-06	0.00514	CCCGCCCCC
EGR2	hg38_ncbiRefSeqCurated_NM_001145373.3	1737	1749	-	16.8163	1.52e-06	0.00554	CCCGCCCACGTGA
KLF10	hg38_ncbiRefSeqCurated_NM_001145373.3	1985	1999	+	16.3265	1.52e-06	0.00134	gccccgcctcccggg
POU3F1	hg38_ncbiRefSeqCurated_NM_001145373.3	221	232	-	15.4217	1.52e-06	0.00606	TTATGTAAATTA
POU3F1	hg38_ncbiRefSeqCurated_NM_001145373.3	221	232	-	15.38	1.52e-06	0.00606	TTATGTAAATTA
Sp5	hg38_ncbiRefSeqCurated_NM_001145373.3	1985	1997	+	14.9431	1.55e-06	0.00511	gccccgcctcccg
KLF16	hg38_ncbiRefSeqCurated_NM_001145373.3	1882	1892	-	16.5345	1.55e-06	0.00271	GCCCCGCCCAC
KLF16	hg38_ncbiRefSeqCurated_NM_001145373.3	1882	1892	-	16.4796	1.55e-06	0.00277	GCCCCGCCCAC
ZNF570	hg38_ncbiRefSeqCurated_NM_001145373.3	1308	1328	-	16.3171	1.58e-06	0.00621	TAATTTTCTTTCTTTCTTTCT
KLF5	hg38_ncbiRefSeqCurated_NM_001145373.3	1883	1892	-	16.2041	1.58e-06	0.00295	GCCCCGCCCA
ZNF487	hg38_ncbiRefSeqCurated_NM_001145373.3	1144	1172	+	7.9	1.58e-06	0.00103	aaaaagaaaaaaaaaaaaaggaaaagacg
E2F2	hg38_ncbiRefSeqCurated_NM_001145373.3	1867	1877	+	15.8163	1.59e-06	0.00237	ggggcgcgggc
Sp1	hg38_ncbiRefSeqCurated_NM_001145373.3	1863	1886	+	15.4194	1.59e-06	0.000407	gggcggggcgcgggccggagtggg
Klf5	hg38_ncbiRefSeqCurated_NM_001145373.3	1795	1809	-	16.2576	1.59e-06	0.00225	CGGGCGGGGCGAGGC
Sp2	hg38_ncbiRefSeqCurated_NM_001145373.3	1784	1805	-	16.0163	1.6e-06	0.000609	CGGGGCGAGGCCGGGGGCGCGG
SP2	hg38_ncbiRefSeqCurated_NM_001145373.3	1784	1805	-	16.0163	1.6e-06	0.000609	CGGGGCGAGGCCGGGGGCGCGG
Lhx8	hg38_ncbiRefSeqCurated_NM_001145373.3	394	411	+	15.8584	1.64e-06	0.00649	ttaattaggtccaattat
KLF6	hg38_ncbiRefSeqCurated_NM_001145373.3	1864	1882	+	15.8333	1.65e-06	0.00152	ggcggggcgcgggccggag
NR2F2	hg38_ncbiRefSeqCurated_NM_001145373.3	892	901	+	13.8937	1.65e-06	0.0062	ggtcagaggt
Lhx8	hg38_ncbiRefSeqCurated_NM_001145373.3	394	411	-	15.8812	1.66e-06	0.0066	ATAATTGGACCTAATTAA
KLF16	hg38_ncbiRefSeqCurated_NM_001145373.3	1862	1871	-	14.5408	1.67e-06	0.00609	GCCCCGCCCC
Klf8	hg38_ncbiRefSeqCurated_NM_001145373.3	1862	1871	-	12.2121	1.67e-06	0.00325	GCCCCGCCCC
TEAD2	hg38_ncbiRefSeqCurated_NM_001145373.3	478	490	+	15.0909	1.69e-06	0.00667	tcacattccaccg
SP1	hg38_ncbiRefSeqCurated_NM_001145373.3	1882	1892	-	16.2692	1.69e-06	0.00208	GCCCCGCCCAC
ZNF770	hg38_ncbiRefSeqCurated_NM_001145373.3	1219	1240	+	15.6515	1.69e-06	0.00195	aggaggtcgaggcgggaaacag
ZNF98	hg38_ncbiRefSeqCurated_NM_001145373.3	1139	1159	-	16.1091	1.7e-06	0.00285	TTTTTTTTTTCTTTTTCTTTT
TFEC	hg38_ncbiRefSeqCurated_NM_001145373.3	1735	1745	-	16.7551	1.7e-06	0.00664	CCCACGTGACT
TFEC	hg38_ncbiRefSeqCurated_NM_001145373.3	1735	1745	-	16.7041	1.7e-06	0.00657	CCCACGTGACT
KLF11	hg38_ncbiRefSeqCurated_NM_001145373.3	1882	1892	-	16.25	1.7e-06	0.0031	GCCCCGCCCAC
CTCF	hg38_ncbiRefSeqCurated_NM_001145373.3	1531	1545	-	16.2755	1.71e-06	0.00583	GGCCTCTGCTGGTCA
KLF6	hg38_ncbiRefSeqCurated_NM_001145373.3	1829	1839	+	16.5612	1.72e-06	0.006	ggccacgcccg
SP3	hg38_ncbiRefSeqCurated_NM_001145373.3	1984	1996	+	16.2653	1.73e-06	0.00215	ggccccgcctccc
EGR1	hg38_ncbiRefSeqCurated_NM_001145373.3	1738	1757	-	16.2857	1.73e-06	0.00196	CTGGGCCTCCCGCCCACGTG
Egr1	hg38_ncbiRefSeqCurated_NM_001145373.3	1879	1891	-	16.1101	1.73e-06	0.00439	CCCCGCCCACTCC
E2F6	hg38_ncbiRefSeqCurated_NM_001145373.3	1229	1238	+	13.7636	1.73e-06	0.00594	ggcgggaaac
ZNF235	hg38_ncbiRefSeqCurated_NM_001145373.3	1302	1331	-	15.901	1.73e-06	0.000373	GGCTAATTTTCTTTCTTTCTTTCTTTCTTT
ZNF180	hg38_ncbiRefSeqCurated_NM_001145373.3	1631	1651	+	15.8073	1.75e-06	0.00106	ccccaagcagctcccatcccg
E2f1	hg38_ncbiRefSeqCurated_NM_001145373.3	1882	1893	+	15.6364	1.75e-06	0.00259	gtgggcggggcg
Egr3	hg38_ncbiRefSeqCurated_NM_001145373.3	1739	1748	-	13.4949	1.76e-06	0.00658	CCGCCCACGT
Arid3b	hg38_ncbiRefSeqCurated_NM_001145373.3	391	401	+	13.4762	1.77e-06	0.00703	atattaattag
Arid3b	hg38_ncbiRefSeqCurated_NM_001145373.3	391	401	-	13.4455	1.77e-06	0.00703	CTAATTAATAT
SP1	hg38_ncbiRefSeqCurated_NM_001145373.3	1867	1888	+	14.0303	1.77e-06	0.000913	ggggcgcgggccggagtgggcg
ZNF341	hg38_ncbiRefSeqCurated_NM_001145373.3	1220	1241	+	15.8049	1.78e-06	0.0059	ggaggtcgaggcgggaaacagc
KLF4	hg38_ncbiRefSeqCurated_NM_001145373.3	1799	1809	+	15.4796	1.79e-06	0.00217	cgccccgcccg
PRDM6	hg38_ncbiRefSeqCurated_NM_001145373.3	1138	1150	+	14.5	1.81e-06	0.00358	aaaaagaaaaaga
Runx1	hg38_ncbiRefSeqCurated_NM_001145373.3	1350	1359	-	15.6239	1.82e-06	0.00706	GAAACCACAG
KLF2	hg38_ncbiRefSeqCurated_NM_001145373.3	1883	1893	-	15.0727	1.82e-06	0.00598	CGCCCCGCCCA
KLF2	hg38_ncbiRefSeqCurated_NM_001145373.3	1883	1893	-	15.0306	1.82e-06	0.00627	CGCCCCGCCCA
Klf7	hg38_ncbiRefSeqCurated_NM_001145373.3	1883	1892	-	14.0306	1.83e-06	0.00475	GCCCCGCCCA
ZNF35	hg38_ncbiRefSeqCurated_NM_001145373.3	1295	1324	-	15.8319	1.84e-06	0.00327	TTTCTTTCTTTCTTTCTTTCTTTTTTTTTA
ZNF774	hg38_ncbiRefSeqCurated_NM_001145373.3	1370	1387	-	15.6847	1.86e-06	0.00679	CCTCCCGCCTCAACCTCC
Tfe3	hg38_ncbiRefSeqCurated_NM_001145373.3	1735	1744	-	12.9082	1.86e-06	0.00702	CCACGTGACT
Klf5	hg38_ncbiRefSeqCurated_NM_001145373.3	1857	1871	+	16.0606	1.87e-06	0.00225	ggtagggggcggggc
E2F4	hg38_ncbiRefSeqCurated_NM_001145373.3	1743	1753	+	16.0517	1.87e-06	0.00615	gggcgggaggc
MLX	hg38_ncbiRefSeqCurated_NM_001145373.3	1944	1954	-	14.2551	1.88e-06	0.00715	CGTCACGTGGA
SP8	hg38_ncbiRefSeqCurated_NM_001145373.3	1881	1892	-	15.7959	1.88e-06	0.00347	GCCCCGCCCACT
E2F6	hg38_ncbiRefSeqCurated_NM_001145373.3	1742	1752	+	16.1837	1.89e-06	0.00386	tgggcgggagg
ZNF23	hg38_ncbiRefSeqCurated_NM_001145373.3	1976	1994	+	14.6327	1.9e-06	0.00335	acaaccgcggccccgcctc
E2f4	hg38_ncbiRefSeqCurated_NM_001145373.3	1881	1894	+	15.6939	1.91e-06	0.00225	agtgggcggggcga
Klf4	hg38_ncbiRefSeqCurated_NM_001145373.3	1883	1893	-	16.0306	1.91e-06	0.00713	CGCCCCGCCCA
SP1	hg38_ncbiRefSeqCurated_NM_001145373.3	1882	1891	-	15.2135	1.92e-06	0.00225	CCCCGCCCAC
ZNF765	hg38_ncbiRefSeqCurated_NM_001145373.3	1790	1807	+	15.8899	1.92e-06	0.0066	ccccggcctcgccccgcc
POU1F1	hg38_ncbiRefSeqCurated_NM_001145373.3	219	232	-	15.6633	1.94e-06	0.00772	TTATGTAAATTAAC
KLF5	hg38_ncbiRefSeqCurated_NM_001145373.3	1862	1875	+	15.8939	1.95e-06	0.00724	ggggcggggcgcgg
ZNF140	hg38_ncbiRefSeqCurated_NM_001145373.3	1862	1885	-	15.9697	1.96e-06	0.00741	CCACTCCGGCCCGCGCCCCGCCCC
NFATC1	hg38_ncbiRefSeqCurated_NM_001145373.3	352	371	-	15.2857	1.98e-06	0.00391	ATGGAAAGCGAGTTTCCAAG
Zfx	hg38_ncbiRefSeqCurated_NM_001145373.3	1954	1972	-	16.0909	1.98e-06	0.00156	CCTCAGGCCTCGCGGCCGC
POU3F4	hg38_ncbiRefSeqCurated_NM_001145373.3	220	232	-	15.1327	1.98e-06	0.00787	TTATGTAAATTAA
EGR2	hg38_ncbiRefSeqCurated_NM_001145373.3	1853	1870	+	15.6855	1.99e-06	0.00359	gcgcggtagggggcgggg
SP1	hg38_ncbiRefSeqCurated_NM_001145373.3	1865	1886	+	13.7727	1.99e-06	0.000913	gcggggcgcgggccggagtggg
Sp3	hg38_ncbiRefSeqCurated_NM_001145373.3	1862	1881	+	15.7431	2.01e-06	0.000957	ggggcggggcgcgggccgga
SP3	hg38_ncbiRefSeqCurated_NM_001145373.3	1862	1881	+	15.7431	2.01e-06	0.00095	ggggcggggcgcgggccgga
CTCF	hg38_ncbiRefSeqCurated_NM_001145373.3	1532	1546	-	15.9694	2.01e-06	0.00707	TGGCCTCTGCTGGTC
Tbr1	hg38_ncbiRefSeqCurated_NM_001145373.3	770	779	+	17.0984	2.02e-06	0.00802	ttcacaccta
Tbr1	hg38_ncbiRefSeqCurated_NM_001145373.3	770	779	+	10.7426	2.02e-06	0.00802	ttcacaccta
ZNF287	hg38_ncbiRefSeqCurated_NM_001145373.3	1479	1511	-	14.531	2.02e-06	0.000312	GCATTCACTACTGCCTCTTTTCTTTTATCTTTT
EGR3	hg38_ncbiRefSeqCurated_NM_001145373.3	1737	1749	-	15.8878	2.04e-06	0.00732	CCCGCCCACGTGA
KLF1	hg38_ncbiRefSeqCurated_NM_001145373.3	1825	1839	+	16	2.07e-06	0.00212	cgagggccacgcccg
Klf4	hg38_ncbiRefSeqCurated_NM_001145373.3	1857	1871	+	15.3182	2.07e-06	0.0039	ggtagggggcggggc
Sp3	hg38_ncbiRefSeqCurated_NM_001145373.3	1784	1803	-	15.6972	2.08e-06	0.000957	GGGCGAGGCCGGGGGCGCGG
SP3	hg38_ncbiRefSeqCurated_NM_001145373.3	1784	1803	-	15.6972	2.08e-06	0.00095	GGGCGAGGCCGGGGGCGCGG
KLF9	hg38_ncbiRefSeqCurated_NM_001145373.3	1879	1894	-	15.878	2.09e-06	0.00715	TCGCCCCGCCCACTCC
VEZF1	hg38_ncbiRefSeqCurated_NM_001145373.3	1860	1881	+	15.4792	2.13e-06	0.00307	agggggcggggcgcgggccgga
E2F3	hg38_ncbiRefSeqCurated_NM_001145373.3	1227	1237	+	14.8273	2.16e-06	0.008	gaggcgggaaa
KLF15	hg38_ncbiRefSeqCurated_NM_001145373.3	1985	1996	+	16.0918	2.16e-06	0.00273	gccccgcctccc
Klf12	hg38_ncbiRefSeqCurated_NM_001145373.3	1862	1871	-	13.4184	2.17e-06	0.00399	GCCCCGCCCC
ZNF98	hg38_ncbiRefSeqCurated_NM_001145373.3	1148	1168	-	15.7182	2.19e-06	0.00285	TTTTCCTTTTTTTTTTTTTCT
E2F6	hg38_ncbiRefSeqCurated_NM_001145373.3	1227	1237	+	15.6939	2.2e-06	0.00348	gaggcgggaaa
ZNF708	hg38_ncbiRefSeqCurated_NM_001145373.3	1747	1761	-	16.1376	2.2e-06	0.00777	CTGGCTGGGCCTCCC
POU3F1	hg38_ncbiRefSeqCurated_NM_001145373.3	220	232	-	15.7449	2.23e-06	0.00886	TTATGTAAATTAA
Hand1	hg38_ncbiRefSeqCurated_NM_001145373.3	291	307	+	15.4242	2.23e-06	0.00862	agccctggctagggtca
ZNF343	hg38_ncbiRefSeqCurated_NM_001145373.3	1717	1725	-	15.8878	2.23e-06	0.00815	CGCTTCCCC
Pknox1	hg38_ncbiRefSeqCurated_NM_001145373.3	259	269	-	15.2683	2.23e-06	0.00834	TGACTGGCAGG
PKNOX1	hg38_ncbiRefSeqCurated_NM_001145373.3	259	269	-	15.2683	2.23e-06	0.00839	TGACTGGCAGG
USF1	hg38_ncbiRefSeqCurated_NM_001145373.3	1735	1745	+	16.1735	2.25e-06	0.00847	agtcacgtggg
ZNF304	hg38_ncbiRefSeqCurated_NM_001145373.3	1784	1807	+	15.5138	2.25e-06	0.00175	ccgcgcccccggcctcgccccgcc
Klf7	hg38_ncbiRefSeqCurated_NM_001145373.3	1862	1871	+	17.4098	2.26e-06	0.00333	ggggcggggc
Creb1	hg38_ncbiRefSeqCurated_NM_001145373.3	1837	1847	+	14.3061	2.31e-06	0.00879	ccgtgacgtcg
KLF1	hg38_ncbiRefSeqCurated_NM_001145373.3	1795	1809	+	15.8673	2.33e-06	0.00212	gcctcgccccgcccg
E2F6	hg38_ncbiRefSeqCurated_NM_001145373.3	1227	1237	+	15.8061	2.34e-06	0.00446	gaggcgggaaa
CTCF	hg38_ncbiRefSeqCurated_NM_001145373.3	1532	1546	-	15.7755	2.35e-06	0.00823	TGGCCTCTGCTGGTC
ZNF224	hg38_ncbiRefSeqCurated_NM_001145373.3	1050	1070	-	15.4909	2.35e-06	0.00926	ACCTCCAGGGCCCAAGTGATC
VEZF1	hg38_ncbiRefSeqCurated_NM_001145373.3	1855	1876	+	15.3472	2.35e-06	0.00307	gcggtagggggcggggcgcggg
POU3F2	hg38_ncbiRefSeqCurated_NM_001145373.3	221	232	-	15.7258	2.36e-06	0.00938	TTATGTAAATTA
POU3F2	hg38_ncbiRefSeqCurated_NM_001145373.3	221	232	-	15.7071	2.36e-06	0.00938	TTATGTAAATTA
SNAI2	hg38_ncbiRefSeqCurated_NM_001145373.3	1008	1020	+	15.6531	2.36e-06	0.00883	gggcacctgtaat
KLF1	hg38_ncbiRefSeqCurated_NM_001145373.3	1883	1897	-	15.8367	2.39e-06	0.00212	TGCTCGCCCCGCCCA
SP4	hg38_ncbiRefSeqCurated_NM_001145373.3	1858	1874	-	14.1636	2.39e-06	0.00437	CGCGCCCCGCCCCCTAC
CTCFL	hg38_ncbiRefSeqCurated_NM_001145373.3	1855	1869	-	15.5204	2.41e-06	0.00784	CCCGCCCCCTACCGC
Rela	hg38_ncbiRefSeqCurated_NM_001145373.3	1140	1169	-	15.4854	2.41e-06	0.00887	CTTTTCCTTTTTTTTTTTTTCTTTTTCTTT
ZNF563	hg38_ncbiRefSeqCurated_NM_001145373.3	1660	1677	-	15.5872	2.42e-06	0.00869	CTCCTCAGCGGCTGCAGT
TFE3	hg38_ncbiRefSeqCurated_NM_001145373.3	1944	1954	+	16.1327	2.42e-06	0.00857	tccacgtgacg
TFEB	hg38_ncbiRefSeqCurated_NM_001145373.3	1735	1745	-	16.1327	2.44e-06	0.00493	CCCACGTGACT
EOMES	hg38_ncbiRefSeqCurated_NM_001145373.3	769	778	-	14.8349	2.45e-06	0.00977	AGGTGTGAAT
ARNTL	hg38_ncbiRefSeqCurated_NM_001145373.3	1735	1745	-	14.5606	2.46e-06	0.00936	CCCACGTGACT
Egr1	hg38_ncbiRefSeqCurated_NM_001145373.3	1738	1750	-	15.7064	2.47e-06	0.00439	TCCCGCCCACGTG
ZNF311	hg38_ncbiRefSeqCurated_NM_001145373.3	1885	1905	-	14.5714	2.47e-06	0.0077	GTCGCGCCTGCTCGCCCCGCC
Usf1	hg38_ncbiRefSeqCurated_NM_001145373.3	1943	1955	-	16.3485	2.47e-06	0.00457	GCGTCACGTGGAC
Zfp30	hg38_ncbiRefSeqCurated_NM_001145373.3	670	681	+	15.2951	2.49e-06	0.00989	gggtattacaaa
THAP1	hg38_ncbiRefSeqCurated_NM_001145373.3	1787	1808	+	15.3521	2.49e-06	0.0028	cgcccccggcctcgccccgccc
ZNF384	hg38_ncbiRefSeqCurated_NM_001145373.3	1150	1161	+	14.7234	2.5e-06	0.00465	aaaaaaaaaaaa
ZNF384	hg38_ncbiRefSeqCurated_NM_001145373.3	1151	1162	+	14.7234	2.5e-06	0.00465	aaaaaaaaaaaa
EGR1	hg38_ncbiRefSeqCurated_NM_001145373.3	1802	1814	+	14.1717	2.5e-06	0.00451	cccgcccgcgcgc
STAT1	hg38_ncbiRefSeqCurated_NM_001145373.3	465	479	+	15.6455	2.5e-06	0.00991	caattcctggaattc
Tbx1	hg38_ncbiRefSeqCurated_NM_001145373.3	768	778	-	15.2551	2.51e-06	0.01	AGGTGTGAATG
E2F6	hg38_ncbiRefSeqCurated_NM_001145373.3	1742	1752	+	15.5306	2.52e-06	0.00348	tgggcgggagg
ZNF571	hg38_ncbiRefSeqCurated_NM_001145373.3	1977	1991	+	15.5046	2.53e-06	0.00771	caaccgcggccccgc
CTCF	hg38_ncbiRefSeqCurated_NM_001145373.3	1856	1871	-	15.7041	2.54e-06	0.00886	GCCCCGCCCCCTACCG
SP4	hg38_ncbiRefSeqCurated_NM_001145373.3	1858	1874	-	14.2551	2.55e-06	0.00462	CGCGCCCCGCCCCCTAC
ZNF282	hg38_ncbiRefSeqCurated_NM_001145373.3	423	436	-	15.6837	2.56e-06	0.00971	CATCCCCTAACACC
E2F6	hg38_ncbiRefSeqCurated_NM_001145373.3	1227	1237	+	15.8163	2.56e-06	0.00386	gaggcgggaaa
USF1	hg38_ncbiRefSeqCurated_NM_001145373.3	1944	1954	+	15.7347	2.57e-06	0.0048	tccacgtgacg
Bcl6	hg38_ncbiRefSeqCurated_NM_001145373.3	1139	1168	-	15.451	2.58e-06	0.00484	TTTTCCTTTTTTTTTTTTTCTTTTTCTTTT
Sp1	hg38_ncbiRefSeqCurated_NM_001145373.3	1802	1825	-	14.5726	2.58e-06	0.000611	GGCGCGCGAGCGCGCGCGGGCGGG
Klf7	hg38_ncbiRefSeqCurated_NM_001145373.3	1862	1871	-	13.9082	2.58e-06	0.00475	GCCCCGCCCC
SP9	hg38_ncbiRefSeqCurated_NM_001145373.3	1985	1996	+	15.3793	2.59e-06	0.0032	gccccgcctccc
KLF6	hg38_ncbiRefSeqCurated_NM_001145373.3	1783	1801	-	15.2879	2.61e-06	0.00193	GCGAGGCCGGGGGCGCGGA
TFEB	hg38_ncbiRefSeqCurated_NM_001145373.3	1944	1954	+	16.1224	2.61e-06	0.00493	tccacgtgacg
CTCF	hg38_ncbiRefSeqCurated_NM_001145373.3	1856	1867	-	15.7041	2.61e-06	0.0096	CGCCCCCTACCG
SP4	hg38_ncbiRefSeqCurated_NM_001145373.3	1791	1810	-	15.3387	2.61e-06	0.00229	GCGGGCGGGGCGAGGCCGGG
ATF3	hg38_ncbiRefSeqCurated_NM_001145373.3	1735	1745	+	15.8182	2.62e-06	0.00942	agtcacgtggg
CTCF	hg38_ncbiRefSeqCurated_NM_001145373.3	1532	1546	-	15.5714	2.62e-06	0.00912	TGGCCTCTGCTGGTC
SP9	hg38_ncbiRefSeqCurated_NM_001145373.3	1985	1996	+	15.3061	2.65e-06	0.00319	gccccgcctccc
Klf7	hg38_ncbiRefSeqCurated_NM_001145373.3	1883	1892	+	17.3115	2.67e-06	0.00333	tgggcggggc
VEZF1	hg38_ncbiRefSeqCurated_NM_001145373.3	1849	1870	+	15.1806	2.67e-06	0.00307	cggagcgcggtagggggcgggg
ZNF792	hg38_ncbiRefSeqCurated_NM_001145373.3	1791	1820	+	-4.60204	2.68e-06	0.00201	cccggcctcgccccgcccgcgcgcgctcgc
ZNF519	hg38_ncbiRefSeqCurated_NM_001145373.3	1982	1996	+	15.3119	2.71e-06	0.00883	gcggccccgcctccc
GTF3A	hg38_ncbiRefSeqCurated_NM_001145373.3	1641	1649	+	17.6881	2.72e-06	0.0102	ctcccatcc
ZNF135	hg38_ncbiRefSeqCurated_NM_001145373.3	1065	1073	-	17.2449	2.72e-06	0.00524	TCGACCTCC
ZNF135	hg38_ncbiRefSeqCurated_NM_001145373.3	1220	1228	-	17.2449	2.72e-06	0.00524	TCGACCTCC
Tfec	hg38_ncbiRefSeqCurated_NM_001145373.3	1945	1954	+	11.5182	2.72e-06	0.00504	ccacgtgacg
Irf3	hg38_ncbiRefSeqCurated_NM_001145373.3	1301	1320	+	15.3125	2.72e-06	0.00291	aaaagaaagaaagaaagaaa
IRF3	hg38_ncbiRefSeqCurated_NM_001145373.3	1301	1320	+	15.3125	2.72e-06	0.00289	aaaagaaagaaagaaagaaa
KLF14	hg38_ncbiRefSeqCurated_NM_001145373.3	1859	1872	-	15.7755	2.73e-06	0.0057	CGCCCCGCCCCCTA
ZNF304	hg38_ncbiRefSeqCurated_NM_001145373.3	1853	1876	-	15.2018	2.73e-06	0.00175	CCCGCGCCCCGCCCCCTACCGCGC
KLF14	hg38_ncbiRefSeqCurated_NM_001145373.3	1859	1872	-	15.7759	2.73e-06	0.00557	CGCCCCGCCCCCTA
ZNF487	hg38_ncbiRefSeqCurated_NM_001145373.3	1142	1170	+	6.07	2.73e-06	0.00152	agaaaaagaaaaaaaaaaaaaggaaaaga
E2F6	hg38_ncbiRefSeqCurated_NM_001145373.3	1742	1754	+	15.0929	2.74e-06	0.0053	tgggcgggaggcc
PBX3	hg38_ncbiRefSeqCurated_NM_001145373.3	259	269	-	14.3306	2.74e-06	0.0102	TGACTGGCAGG
SP3	hg38_ncbiRefSeqCurated_NM_001145373.3	1984	1996	+	15.7959	2.74e-06	0.00336	ggccccgcctccc
USF1	hg38_ncbiRefSeqCurated_NM_001145373.3	1941	1955	-	15.7143	2.75e-06	0.00493	GCGTCACGTGGACTC
SP3	hg38_ncbiRefSeqCurated_NM_001145373.3	1984	1996	+	15.8462	2.76e-06	0.00348	ggccccgcctccc
Sp5	hg38_ncbiRefSeqCurated_NM_001145373.3	1782	1805	-	15.1818	2.77e-06	0.00197	CGGGGCGAGGCCGGGGGCGCGGAG
TBX1	hg38_ncbiRefSeqCurated_NM_001145373.3	769	780	-	13.4646	2.79e-06	0.0111	ATAGGTGTGAAT
TBX20	hg38_ncbiRefSeqCurated_NM_001145373.3	769	779	-	15.6364	2.82e-06	0.0112	TAGGTGTGAAT
TBX20	hg38_ncbiRefSeqCurated_NM_001145373.3	769	779	-	15.5918	2.82e-06	0.0112	TAGGTGTGAAT
E2F1	hg38_ncbiRefSeqCurated_NM_001145373.3	1740	1753	+	15.2683	2.82e-06	0.00936	cgtgggcgggaggc
ZEB1	hg38_ncbiRefSeqCurated_NM_001145373.3	1708	1718	-	14.4694	2.83e-06	0.0104	CCCACCTGGGC
NR2F1	hg38_ncbiRefSeqCurated_NM_001145373.3	299	311	+	15.449	2.83e-06	0.00514	ctagggtcaaggg
ZFP41	hg38_ncbiRefSeqCurated_NM_001145373.3	1621	1635	+	12.8163	2.84e-06	0.011	tgctaactcgcccca
E2F2	hg38_ncbiRefSeqCurated_NM_001145373.3	1784	1794	-	15.2449	2.85e-06	0.00284	CGGGGGCGCGG
ZNF543	hg38_ncbiRefSeqCurated_NM_001145373.3	1867	1878	-	15.8165	2.86e-06	0.00726	GGCCCGCGCCCC
THAP1	hg38_ncbiRefSeqCurated_NM_001145373.3	1870	1891	-	15.162	2.86e-06	0.0028	CCCCGCCCACTCCGGCCCGCGC
NR2F1	hg38_ncbiRefSeqCurated_NM_001145373.3	299	311	+	15.4184	2.87e-06	0.00538	ctagggtcaaggg
EGR4	hg38_ncbiRefSeqCurated_NM_001145373.3	1737	1749	-	15.6939	2.87e-06	0.00652	CCCGCCCACGTGA
POU3F2	hg38_ncbiRefSeqCurated_NM_001145373.3	220	232	-	14.7653	2.88e-06	0.0114	TTATGTAAATTAA
Usf2	hg38_ncbiRefSeqCurated_NM_001145373.3	1736	1745	-	13.8624	2.88e-06	0.0107	CCCACGTGAC
E2f1	hg38_ncbiRefSeqCurated_NM_001145373.3	1799	1810	-	15.2727	2.88e-06	0.00259	GCGGGCGGGGCG
CTCF	hg38_ncbiRefSeqCurated_NM_001145373.3	1150	1160	-	16.1584	2.88e-06	0.00378	TTTTTTTTTTT
CTCF	hg38_ncbiRefSeqCurated_NM_001145373.3	1151	1161	-	16.1584	2.88e-06	0.00378	TTTTTTTTTTT
CTCF	hg38_ncbiRefSeqCurated_NM_001145373.3	1152	1162	-	16.1584	2.88e-06	0.00378	TTTTTTTTTTT
E2F6	hg38_ncbiRefSeqCurated_NM_001145373.3	1377	1387	+	15.4082	2.88e-06	0.00348	gaggcgggagg
Sp1	hg38_ncbiRefSeqCurated_NM_001145373.3	1878	1891	+	15.0482	2.9e-06	0.00345	cggagtgggcgggg
ZNF713	hg38_ncbiRefSeqCurated_NM_001145373.3	1296	1314	-	9.33673	2.9e-06	0.00657	TCTTTCTTTCTTTTTTTTT
Nfia	hg38_ncbiRefSeqCurated_NM_001145373.3	252	266	-	14.67	2.9e-06	0.0107	CTGGCAGGGTCCCAG
NFIA	hg38_ncbiRefSeqCurated_NM_001145373.3	252	266	-	14.67	2.9e-06	0.0107	CTGGCAGGGTCCCAG
CTCF	hg38_ncbiRefSeqCurated_NM_001145373.3	1532	1546	-	15.3776	2.92e-06	0.0088	TGGCCTCTGCTGGTC
ZNF235	hg38_ncbiRefSeqCurated_NM_001145373.3	1303	1332	-	15.0792	2.93e-06	0.000599	CGGCTAATTTTCTTTCTTTCTTTCTTTCTT
Zbtb17	hg38_ncbiRefSeqCurated_NM_001145373.3	1862	1880	+	15.0816	2.94e-06	0.00195	ggggcggggcgcgggccgg
Rxra	hg38_ncbiRefSeqCurated_NM_001145373.3	752	762	-	15.3455	2.94e-06	0.0109	CAGAGGTCAAA
Zfp329	hg38_ncbiRefSeqCurated_NM_001145373.3	1732	1750	+	-7.65574	2.96e-06	0.0109	gggagtcacgtgggcggga
E2F6	hg38_ncbiRefSeqCurated_NM_001145373.3	1742	1752	+	15.5204	2.96e-06	0.00446	tgggcgggagg
CTCFL	hg38_ncbiRefSeqCurated_NM_001145373.3	1857	1868	+	15.5306	2.96e-06	0.00943	ggtagggggcgg
Lyl1	hg38_ncbiRefSeqCurated_NM_001145373.3	1231	1244	-	13.1493	2.97e-06	0.0115	CAAGCTGTTTCCCG
LYL1	hg38_ncbiRefSeqCurated_NM_001145373.3	1231	1244	-	13.1493	2.97e-06	0.0115	CAAGCTGTTTCCCG
ARGFX	hg38_ncbiRefSeqCurated_NM_001145373.3	135	144	-	14.6634	2.99e-06	0.0119	GCTAATTAGA
ZNF816	hg38_ncbiRefSeqCurated_NM_001145373.3	492	509	-	15.5714	3e-06	0.0108	ACTCCGGTCCCCACCTTT
PAX5	hg38_ncbiRefSeqCurated_NM_001145373.3	1885	1905	+	15.096	3.01e-06	0.00592	ggcggggcgagcaggcgcgac
ZNF444	hg38_ncbiRefSeqCurated_NM_001145373.3	1039	1054	-	11.1531	3.01e-06	0.0108	TGATCCCCCTTCCTCA
Klf7	hg38_ncbiRefSeqCurated_NM_001145373.3	1800	1809	-	16.6885	3.01e-06	0.00333	CGGGCGGGGC
ZNF35	hg38_ncbiRefSeqCurated_NM_001145373.3	1294	1323	-	15.1504	3.01e-06	0.00327	TTCTTTCTTTCTTTCTTTCTTTTTTTTTAA
KLF10	hg38_ncbiRefSeqCurated_NM_001145373.3	1861	1882	-	9.90816	3.01e-06	0.00377	CTCCGGCCCGCGCCCCGCCCCC
ZNF429	hg38_ncbiRefSeqCurated_NM_001145373.3	1868	1888	-	15.2273	3.02e-06	0.0104	CGCCCACTCCGGCCCGCGCCC
POU1F1	hg38_ncbiRefSeqCurated_NM_001145373.3	218	233	+	14.7818	3.03e-06	0.012	agttaatttacataag
IRF1	hg38_ncbiRefSeqCurated_NM_001145373.3	1137	1156	+	15.3485	3.03e-06	0.0118	caaaaagaaaaagaaaaaaa
Zfx	hg38_ncbiRefSeqCurated_NM_001145373.3	1786	1799	+	15.6364	3.03e-06	0.00543	gcgcccccggcctc
ZNF770	hg38_ncbiRefSeqCurated_NM_001145373.3	1780	1801	-	14.6515	3.05e-06	0.00263	GCGAGGCCGGGGGCGCGGAGGC
Zfx	hg38_ncbiRefSeqCurated_NM_001145373.3	1956	1969	+	15.6515	3.05e-06	0.00531	ggccgcgaggcctg
KLF5	hg38_ncbiRefSeqCurated_NM_001145373.3	1883	1892	-	15.8624	3.06e-06	0.01	GCCCCGCCCA
E2F6	hg38_ncbiRefSeqCurated_NM_001145373.3	1227	1239	+	14.9643	3.07e-06	0.0053	gaggcgggaaaca
Zfx	hg38_ncbiRefSeqCurated_NM_001145373.3	1956	1969	+	15.6212	3.08e-06	0.00543	ggccgcgaggcctg
E2f1	hg38_ncbiRefSeqCurated_NM_001145373.3	1741	1752	+	15.2121	3.09e-06	0.00259	gtgggcgggagg
Zfx	hg38_ncbiRefSeqCurated_NM_001145373.3	1786	1799	+	15.6364	3.1e-06	0.00531	gcgcccccggcctc
Pbx1	hg38_ncbiRefSeqCurated_NM_001145373.3	259	269	-	15.2545	3.11e-06	0.0121	TGACTGGCAGG
Sp2	hg38_ncbiRefSeqCurated_NM_001145373.3	1863	1884	+	15.0163	3.12e-06	0.00101	gggcggggcgcgggccggagtg
SP2	hg38_ncbiRefSeqCurated_NM_001145373.3	1863	1884	+	15.0163	3.12e-06	0.00101	gggcggggcgcgggccggagtg
KLF14	hg38_ncbiRefSeqCurated_NM_001145373.3	1880	1893	-	15.5517	3.12e-06	0.00557	CGCCCCGCCCACTC
TBR1	hg38_ncbiRefSeqCurated_NM_001145373.3	769	778	-	15.2979	3.12e-06	0.0119	AGGTGTGAAT
TBR1	hg38_ncbiRefSeqCurated_NM_001145373.3	769	778	-	15.2653	3.12e-06	0.0124	AGGTGTGAAT
TBX21	hg38_ncbiRefSeqCurated_NM_001145373.3	770	779	-	15.9091	3.12e-06	0.0124	TAGGTGTGAA
EOMES	hg38_ncbiRefSeqCurated_NM_001145373.3	770	779	-	14.1735	3.12e-06	0.0119	TAGGTGTGAA
TBX6	hg38_ncbiRefSeqCurated_NM_001145373.3	770	779	+	12.1376	3.12e-06	0.0119	ttcacaccta
TBX15	hg38_ncbiRefSeqCurated_NM_001145373.3	770	779	-	12.5204	3.12e-06	0.0115	TAGGTGTGAA
TBX21	hg38_ncbiRefSeqCurated_NM_001145373.3	770	779	-	14.602	3.12e-06	0.0121	TAGGTGTGAA
TBX21	hg38_ncbiRefSeqCurated_NM_001145373.3	770	779	-	15.8878	3.12e-06	0.0124	TAGGTGTGAA
TBX21	hg38_ncbiRefSeqCurated_NM_001145373.3	770	779	-	15.8163	3.12e-06	0.0123	TAGGTGTGAA
Tbx20	hg38_ncbiRefSeqCurated_NM_001145373.3	770	779	-	13.2041	3.12e-06	0.0124	TAGGTGTGAA
KLF10	hg38_ncbiRefSeqCurated_NM_001145373.3	1789	1810	+	9.80612	3.13e-06	0.00377	cccccggcctcgccccgcccgc
ZNF460	hg38_ncbiRefSeqCurated_NM_001145373.3	1744	1759	-	13.6629	3.14e-06	0.00345	GGCTGGGCCTCCCGCC
E2F6	hg38_ncbiRefSeqCurated_NM_001145373.3	1377	1387	+	15.6327	3.14e-06	0.00386	gaggcgggagg
KLF14	hg38_ncbiRefSeqCurated_NM_001145373.3	1880	1893	-	15.5408	3.14e-06	0.0057	CGCCCCGCCCACTC
KLF12	hg38_ncbiRefSeqCurated_NM_001145373.3	1866	1880	-	15.4184	3.15e-06	0.00182	CCGGCCCGCGCCCCG
Egr2	hg38_ncbiRefSeqCurated_NM_001145373.3	1738	1749	-	15.4679	3.16e-06	0.00579	CCCGCCCACGTG
ZNF487	hg38_ncbiRefSeqCurated_NM_001145373.3	1143	1171	+	5.56	3.17e-06	0.00154	gaaaaagaaaaaaaaaaaaaggaaaagac
E2F1	hg38_ncbiRefSeqCurated_NM_001145373.3	1803	1817	-	15.2245	3.21e-06	0.00278	AGCGCGCGCGGGCGG
WT1	hg38_ncbiRefSeqCurated_NM_001145373.3	1795	1814	-	14.8485	3.23e-06	0.00282	GCGCGCGGGCGGGGCGAGGC
Max	hg38_ncbiRefSeqCurated_NM_001145373.3	1736	1746	-	14.7576	3.24e-06	0.0112	GCCCACGTGAC
Foxn1	hg38_ncbiRefSeqCurated_NM_001145373.3	1169	1178	+	7.3	3.25e-06	0.0109	gacgcggcgg
USF1	hg38_ncbiRefSeqCurated_NM_001145373.3	1735	1745	-	15.551	3.26e-06	0.013	CCCACGTGACT
PRDM1	hg38_ncbiRefSeqCurated_NM_001145373.3	851	865	+	14.6122	3.26e-06	0.00626	tccttgctttccccc
ZNF713	hg38_ncbiRefSeqCurated_NM_001145373.3	1296	1314	-	9.16327	3.27e-06	0.00946	TCTTTCTTTCTTTTTTTTT
Zfp579	hg38_ncbiRefSeqCurated_NM_001145373.3	860	870	+	15.8689	3.29e-06	0.0126	tcccccaagcc
Nr2c1	hg38_ncbiRefSeqCurated_NM_001145373.3	753	765	-	15.4388	3.29e-06	0.0128	AGCCAGAGGTCAA
NR2C1	hg38_ncbiRefSeqCurated_NM_001145373.3	753	765	-	15.4388	3.29e-06	0.0128	AGCCAGAGGTCAA
Klf4	hg38_ncbiRefSeqCurated_NM_001145373.3	1862	1871	+	16.1837	3.29e-06	0.006	ggggcggggc
KLF10	hg38_ncbiRefSeqCurated_NM_001145373.3	1862	1871	-	16.1468	3.29e-06	0.006	GCCCCGCCCC
KLF4	hg38_ncbiRefSeqCurated_NM_001145373.3	1862	1871	-	16.1468	3.29e-06	0.006	GCCCCGCCCC
Sp2	hg38_ncbiRefSeqCurated_NM_001145373.3	1867	1888	+	14.9268	3.31e-06	0.00101	ggggcgcgggccggagtgggcg
SP2	hg38_ncbiRefSeqCurated_NM_001145373.3	1867	1888	+	14.9268	3.31e-06	0.00101	ggggcgcgggccggagtgggcg
TEAD1	hg38_ncbiRefSeqCurated_NM_001145373.3	1930	1938	-	13.551	3.31e-06	0.0132	TGGAATGCG
TEAD1	hg38_ncbiRefSeqCurated_NM_001145373.3	1930	1938	-	13.3776	3.31e-06	0.0132	TGGAATGCG
ZNF257	hg38_ncbiRefSeqCurated_NM_001145373.3	1125	1137	-	15.4184	3.32e-06	0.0128	GAGGCAAGGTCTT
Rbpjl	hg38_ncbiRefSeqCurated_NM_001145373.3	1343	1356	+	14.6179	3.33e-06	0.0123	tgcacacctgtggt
E2f7	hg38_ncbiRefSeqCurated_NM_001145373.3	1227	1239	+	14.7	3.33e-06	0.0122	gaggcgggaaaca
E2F7	hg38_ncbiRefSeqCurated_NM_001145373.3	1227	1239	+	14.7	3.33e-06	0.0122	gaggcgggaaaca
Mitf	hg38_ncbiRefSeqCurated_NM_001145373.3	1945	1954	-	12.8469	3.33e-06	0.00624	CGTCACGTGG
Mitf	hg38_ncbiRefSeqCurated_NM_001145373.3	1945	1954	+	12.8165	3.33e-06	0.0062	ccacgtgacg
Zfx	hg38_ncbiRefSeqCurated_NM_001145373.3	1784	1802	-	15.4091	3.33e-06	0.00211	GGCGAGGCCGGGGGCGCGG
Lhx4	hg38_ncbiRefSeqCurated_NM_001145373.3	132	148	+	14.2601	3.33e-06	0.0132	ttttctaattagccatg
Sp4	hg38_ncbiRefSeqCurated_NM_001145373.3	1881	1890	-	13.5918	3.34e-06	0.00613	CCCGCCCACT
KLF12	hg38_ncbiRefSeqCurated_NM_001145373.3	1883	1891	+	15.809	3.34e-06	0.00591	tgggcgggg
KLF14	hg38_ncbiRefSeqCurated_NM_001145373.3	1883	1891	+	16.1461	3.34e-06	0.00609	tgggcgggg
KLF1	hg38_ncbiRefSeqCurated_NM_001145373.3	1883	1891	+	15.6966	3.34e-06	0.00603	tgggcgggg
SP2	hg38_ncbiRefSeqCurated_NM_001145373.3	1883	1891	-	15.633	3.34e-06	0.00594	CCCCGCCCA
ZNF383	hg38_ncbiRefSeqCurated_NM_001145373.3	1851	1877	-	12.945	3.35e-06	0.00885	GCCCGCGCCCCGCCCCCTACCGCGCTC
ZNF713	hg38_ncbiRefSeqCurated_NM_001145373.3	1150	1168	-	8.89796	3.36e-06	0.00657	TTTTCCTTTTTTTTTTTTT
PATZ1	hg38_ncbiRefSeqCurated_NM_001145373.3	1877	1898	+	14.9028	3.36e-06	0.00225	ccggagtgggcggggcgagcag
TEAD4	hg38_ncbiRefSeqCurated_NM_001145373.3	467	479	-	14.2121	3.37e-06	0.0133	GAATTCCAGGAAT
TFEC	hg38_ncbiRefSeqCurated_NM_001145373.3	1944	1954	+	16.102	3.39e-06	0.00664	tccacgtgacg
TFEC	hg38_ncbiRefSeqCurated_NM_001145373.3	1944	1954	+	16.051	3.39e-06	0.00657	tccacgtgacg
Irf3	hg38_ncbiRefSeqCurated_NM_001145373.3	1143	1162	+	15.0156	3.4e-06	0.00291	gaaaaagaaaaaaaaaaaaa
IRF3	hg38_ncbiRefSeqCurated_NM_001145373.3	1143	1162	+	15.0156	3.4e-06	0.00289	gaaaaagaaaaaaaaaaaaa
ZNF341	hg38_ncbiRefSeqCurated_NM_001145373.3	1221	1241	-	14.898	3.41e-06	0.00507	GCTGTTTCCCGCCTCGACCTC
ZNF492	hg38_ncbiRefSeqCurated_NM_001145373.3	1146	1163	-	14.5909	3.42e-06	0.00496	CTTTTTTTTTTTTTCTTT
Zfp92	hg38_ncbiRefSeqCurated_NM_001145373.3	1742	1753	+	15.6885	3.42e-06	0.0121	tgggcgggaggc
TEAD4	hg38_ncbiRefSeqCurated_NM_001145373.3	478	489	+	14.9174	3.42e-06	0.0135	tcacattccacc
Sp1	hg38_ncbiRefSeqCurated_NM_001145373.3	1835	1858	+	14.0726	3.42e-06	0.000721	gcccgtgacgtcggcggagcgcgg
MYCN	hg38_ncbiRefSeqCurated_NM_001145373.3	1735	1746	+	14.7727	3.44e-06	0.0132	agtcacgtgggc
KLF2	hg38_ncbiRefSeqCurated_NM_001145373.3	1862	1872	-	14.6727	3.44e-06	0.00598	CGCCCCGCCCC
ZNF212	hg38_ncbiRefSeqCurated_NM_001145373.3	634	663	+	-1.71717	3.46e-06	0.00605	agtctcccactacctctggctttcccttac
CTCFL	hg38_ncbiRefSeqCurated_NM_001145373.3	1854	1873	-	14.9908	3.47e-06	0.0115	GCGCCCCGCCCCCTACCGCG
GLI4	hg38_ncbiRefSeqCurated_NM_001145373.3	1107	1127	-	11.3061	3.47e-06	0.0126	CTTGCTCTGCCTTCCAGGCTG
ZNF320	hg38_ncbiRefSeqCurated_NM_001145373.3	1772	1792	+	14.8163	3.49e-06	0.0119	ctgctcaggcctccgcgcccc
E2F6	hg38_ncbiRefSeqCurated_NM_001145373.3	1228	1238	+	15.5345	3.49e-06	0.00464	aggcgggaaac
Sp1	hg38_ncbiRefSeqCurated_NM_001145373.3	1883	1892	+	15.2368	3.5e-06	0.00591	tgggcggggc
WT1	hg38_ncbiRefSeqCurated_NM_001145373.3	1790	1809	-	14.7121	3.5e-06	0.00282	CGGGCGGGGCGAGGCCGGGG
Usf1	hg38_ncbiRefSeqCurated_NM_001145373.3	1735	1745	+	14.3878	3.51e-06	0.014	agtcacgtggg
TFAP2C	hg38_ncbiRefSeqCurated_NM_001145373.3	1787	1797	+	11.122	3.52e-06	0.0119	cgcccccggcc
Sp1	hg38_ncbiRefSeqCurated_NM_001145373.3	1784	1807	-	14.0242	3.52e-06	0.000721	GGCGGGGCGAGGCCGGGGGCGCGG
ZNF148	hg38_ncbiRefSeqCurated_NM_001145373.3	1799	1810	+	15.2551	3.52e-06	0.00581	cgccccgcccgc
Rarg	hg38_ncbiRefSeqCurated_NM_001145373.3	890	904	+	14.6809	3.52e-06	0.013	taggtcagaggtgca
STAT3	hg38_ncbiRefSeqCurated_NM_001145373.3	465	479	+	14.47	3.52e-06	0.0139	caattcctggaattc
STAT3	hg38_ncbiRefSeqCurated_NM_001145373.3	465	479	+	14.47	3.52e-06	0.0139	caattcctggaattc
PAX5	hg38_ncbiRefSeqCurated_NM_001145373.3	1109	1129	+	14.864	3.53e-06	0.00592	gcctggaaggcagagcaagac
KLF4	hg38_ncbiRefSeqCurated_NM_001145373.3	1883	1892	+	16.2727	3.56e-06	0.00986	tgggcggggc
USF2	hg38_ncbiRefSeqCurated_NM_001145373.3	1944	1954	+	15.4796	3.59e-06	0.00668	tccacgtgacg
KLF6	hg38_ncbiRefSeqCurated_NM_001145373.3	1880	1898	+	14.8939	3.59e-06	0.00221	gagtgggcggggcgagcag
TBX2	hg38_ncbiRefSeqCurated_NM_001145373.3	769	779	-	14.0862	3.59e-06	0.0143	TAGGTGTGAAT
TBX2	hg38_ncbiRefSeqCurated_NM_001145373.3	769	779	-	14.0408	3.59e-06	0.0142	TAGGTGTGAAT
KLF7	hg38_ncbiRefSeqCurated_NM_001145373.3	1799	1809	+	15.3673	3.61e-06	0.00387	cgccccgcccg
KLF2	hg38_ncbiRefSeqCurated_NM_001145373.3	1862	1872	-	14.6327	3.61e-06	0.00627	CGCCCCGCCCC
Foxj3	hg38_ncbiRefSeqCurated_NM_001145373.3	1967	1983	+	15	3.62e-06	0.0144	ctgaggtaaacaaccgc
EGR4	hg38_ncbiRefSeqCurated_NM_001145373.3	1802	1814	+	15.3061	3.63e-06	0.00652	cccgcccgcgcgc
Lhx8	hg38_ncbiRefSeqCurated_NM_001145373.3	394	411	-	15	3.64e-06	0.00721	ATAATTGGACCTAATTAA
ZNF487	hg38_ncbiRefSeqCurated_NM_001145373.3	1295	1323	+	5.08	3.64e-06	0.00158	taaaaaaaaagaaagaaagaaagaaagaa
POU5F1	hg38_ncbiRefSeqCurated_NM_001145373.3	222	233	-	14.1622	3.65e-06	0.0145	CTTATGTAAATT
ZNF300	hg38_ncbiRefSeqCurated_NM_001145373.3	1712	1740	-	13.23	3.66e-06	0.00535	GTGACTCCCACGGACCGCTTCCCCCACCT
ZNF180	hg38_ncbiRefSeqCurated_NM_001145373.3	488	508	-	14.5505	3.67e-06	0.00171	CTCCGGTCCCCACCTTTCCGG
Lhx8	hg38_ncbiRefSeqCurated_NM_001145373.3	394	411	+	15.0198	3.68e-06	0.0073	ttaattaggtccaattat
STAT2	hg38_ncbiRefSeqCurated_NM_001145373.3	1141	1159	+	15.1515	3.68e-06	0.0143	aagaaaaagaaaaaaaaaa
MAX	hg38_ncbiRefSeqCurated_NM_001145373.3	1943	1955	-	15.4796	3.69e-06	0.00667	GCGTCACGTGGAC
E2F1	hg38_ncbiRefSeqCurated_NM_001145373.3	1809	1823	-	15.0816	3.69e-06	0.00278	CGCGCGAGCGCGCGC
KLF12	hg38_ncbiRefSeqCurated_NM_001145373.3	1828	1839	+	15.2653	3.7e-06	0.0127	gggccacgcccg
POU1F1	hg38_ncbiRefSeqCurated_NM_001145373.3	219	232	-	15.3878	3.7e-06	0.0147	TTATGTAAATTAAC
ZNF189	hg38_ncbiRefSeqCurated_NM_001145373.3	1161	1178	+	15.3265	3.7e-06	0.0133	aaggaaaagacgcggcgg
E2F6	hg38_ncbiRefSeqCurated_NM_001145373.3	1377	1387	+	15.3367	3.7e-06	0.00446	gaggcgggagg
TBR1	hg38_ncbiRefSeqCurated_NM_001145373.3	769	779	-	15.2041	3.72e-06	0.0148	TAGGTGTGAAT
SP1	hg38_ncbiRefSeqCurated_NM_001145373.3	1843	1864	+	12.3788	3.74e-06	0.0015	cgtcggcggagcgcggtagggg
E2F6	hg38_ncbiRefSeqCurated_NM_001145373.3	1378	1388	+	15.5	3.74e-06	0.00464	aggcgggagga
NFIC	hg38_ncbiRefSeqCurated_NM_001145373.3	251	266	+	15.2294	3.74e-06	0.0139	gctgggaccctgccag
EGR2	hg38_ncbiRefSeqCurated_NM_001145373.3	1737	1749	-	15.3878	3.75e-06	0.01	CCCGCCCACGTGA
Tfap2b	hg38_ncbiRefSeqCurated_NM_001145373.3	1788	1797	-	14.618	3.76e-06	0.0132	GGCCGGGGGC
TFAP2B	hg38_ncbiRefSeqCurated_NM_001145373.3	1788	1797	-	14.618	3.76e-06	0.0132	GGCCGGGGGC
ZNF432	hg38_ncbiRefSeqCurated_NM_001145373.3	1772	1801	+	13.604	3.8e-06	0.0133	ctgctcaggcctccgcgcccccggcctcgc
MIXL1	hg38_ncbiRefSeqCurated_NM_001145373.3	135	144	+	10.6667	3.8e-06	0.0151	tctaattagc
MIXL1	hg38_ncbiRefSeqCurated_NM_001145373.3	135	144	-	10.6535	3.8e-06	0.0151	GCTAATTAGA
ZIC3	hg38_ncbiRefSeqCurated_NM_001145373.3	1853	1867	-	14.5571	3.81e-06	0.014	CGCCCCCTACCGCGC
EGR2	hg38_ncbiRefSeqCurated_NM_001145373.3	1736	1750	-	15.2347	3.81e-06	0.0136	TCCCGCCCACGTGAC
ZIC4	hg38_ncbiRefSeqCurated_NM_001145373.3	1853	1867	-	15.1735	3.82e-06	0.0142	CGCCCCCTACCGCGC
USF1	hg38_ncbiRefSeqCurated_NM_001145373.3	1945	1954	+	15.2752	3.83e-06	0.0144	ccacgtgacg
CTCF	hg38_ncbiRefSeqCurated_NM_001145373.3	1534	1546	-	15.2347	3.83e-06	0.0138	TGGCCTCTGCTGG
SP1	hg38_ncbiRefSeqCurated_NM_001145373.3	1860	1874	-	13.6383	3.84e-06	0.00749	CGCGCCCCGCCCCCT
CTCF	hg38_ncbiRefSeqCurated_NM_001145373.3	1534	1546	-	15.2347	3.85e-06	0.0139	TGGCCTCTGCTGG
Klf15	hg38_ncbiRefSeqCurated_NM_001145373.3	1883	1901	+	14.6515	3.86e-06	0.00465	tgggcggggcgagcaggcg
KLF15	hg38_ncbiRefSeqCurated_NM_001145373.3	1883	1901	+	14.6515	3.86e-06	0.00462	tgggcggggcgagcaggcg
KLF4	hg38_ncbiRefSeqCurated_NM_001145373.3	1883	1893	-	14.7041	3.88e-06	0.0106	CGCCCCGCCCA
ZIC5	hg38_ncbiRefSeqCurated_NM_001145373.3	1853	1868	-	13.6327	3.91e-06	0.0144	CCGCCCCCTACCGCGC
ATF3	hg38_ncbiRefSeqCurated_NM_001145373.3	1735	1745	+	15.3939	3.91e-06	0.0147	agtcacgtggg
ZIC3	hg38_ncbiRefSeqCurated_NM_001145373.3	1853	1867	-	14.5612	3.93e-06	0.0142	CGCCCCCTACCGCGC
ZNF384	hg38_ncbiRefSeqCurated_NM_001145373.3	1293	1304	+	14.5106	3.95e-06	0.00465	cttaaaaaaaaa
E2F2	hg38_ncbiRefSeqCurated_NM_001145373.3	1806	1816	-	15.1327	3.95e-06	0.0107	GCGCGCGCGGG
Zfp526	hg38_ncbiRefSeqCurated_NM_001145373.3	1572	1583	-	15.4754	3.95e-06	0.0148	TGGGTGTGGAGA
ZNF444	hg38_ncbiRefSeqCurated_NM_001145373.3	1039	1054	-	9.96939	3.96e-06	0.00863	TGATCCCCCTTCCTCA
Sp1	hg38_ncbiRefSeqCurated_NM_001145373.3	1789	1812	-	13.8065	3.97e-06	0.000763	GCGCGGGCGGGGCGAGGCCGGGGG
SP1	hg38_ncbiRefSeqCurated_NM_001145373.3	1860	1874	-	13.6939	3.98e-06	0.00749	CGCGCCCCGCCCCCT
KLF2	hg38_ncbiRefSeqCurated_NM_001145373.3	1829	1839	+	15	3.99e-06	0.00325	ggccacgcccg
ZNF341	hg38_ncbiRefSeqCurated_NM_001145373.3	1851	1871	-	14.7041	3.99e-06	0.00507	GCCCCGCCCCCTACCGCGCTC
USF2	hg38_ncbiRefSeqCurated_NM_001145373.3	1735	1745	+	15.5408	4.02e-06	0.0153	agtcacgtggg
FOXK1	hg38_ncbiRefSeqCurated_NM_001145373.3	1969	1982	+	14.5484	4.02e-06	0.016	gaggtaaacaaccg
Eomes	hg38_ncbiRefSeqCurated_NM_001145373.3	769	778	-	12.2551	4.03e-06	0.0159	AGGTGTGAAT
TBX21	hg38_ncbiRefSeqCurated_NM_001145373.3	770	779	-	14.1735	4.03e-06	0.0152	TAGGTGTGAA
EOMES	hg38_ncbiRefSeqCurated_NM_001145373.3	770	778	-	15.3636	4.03e-06	0.0158	AGGTGTGAA
CTCF	hg38_ncbiRefSeqCurated_NM_001145373.3	1855	1870	-	14.6633	4.03e-06	0.0133	CCCCGCCCCCTACCGC
Egr1	hg38_ncbiRefSeqCurated_NM_001145373.3	1738	1748	+	15.5816	4.04e-06	0.0149	cacgtgggcgg
TEAD1	hg38_ncbiRefSeqCurated_NM_001145373.3	1930	1941	+	15.7248	4.04e-06	0.008	cgcattccagtg
ZBTB17	hg38_ncbiRefSeqCurated_NM_001145373.3	1781	1799	-	14.6577	4.05e-06	0.00728	GAGGCCGGGGGCGCGGAGG
Irf3	hg38_ncbiRefSeqCurated_NM_001145373.3	1151	1170	+	14.7656	4.08e-06	0.00291	aaaaaaaaaaaaggaaaaga
IRF3	hg38_ncbiRefSeqCurated_NM_001145373.3	1151	1170	+	14.7656	4.08e-06	0.00289	aaaaaaaaaaaaggaaaaga
Sp5	hg38_ncbiRefSeqCurated_NM_001145373.3	1883	1892	+	16.3443	4.08e-06	0.00818	tgggcggggc
KLF14	hg38_ncbiRefSeqCurated_NM_001145373.3	1984	1996	+	14.6429	4.08e-06	0.00508	ggccccgcctccc
Bcl6	hg38_ncbiRefSeqCurated_NM_001145373.3	468	480	-	14.3333	4.09e-06	0.0162	TGAATTCCAGGAA
ZNF180	hg38_ncbiRefSeqCurated_NM_001145373.3	1869	1889	-	14.3578	4.1e-06	0.00171	CCGCCCACTCCGGCCCGCGCC
BARHL2	hg38_ncbiRefSeqCurated_NM_001145373.3	395	410	-	14.6457	4.1e-06	0.0163	TAATTGGACCTAATTA
CTCF	hg38_ncbiRefSeqCurated_NM_001145373.3	1855	1868	-	14.8163	4.11e-06	0.0139	CCGCCCCCTACCGC
Bcl6	hg38_ncbiRefSeqCurated_NM_001145373.3	1301	1330	-	14.8235	4.11e-06	0.00515	GCTAATTTTCTTTCTTTCTTTCTTTCTTTT
ZNF35	hg38_ncbiRefSeqCurated_NM_001145373.3	70	99	-	14.708	4.11e-06	0.00327	TTTGTTGAGCATCTGTTGCTCTGTGCATGA
KLF13	hg38_ncbiRefSeqCurated_NM_001145373.3	1984	1996	+	15.2347	4.12e-06	0.00504	ggccccgcctccc
BARHL2	hg38_ncbiRefSeqCurated_NM_001145373.3	395	410	-	15.0088	4.17e-06	0.0165	TAATTGGACCTAATTA
ZNF555	hg38_ncbiRefSeqCurated_NM_001145373.3	1524	1553	+	-0.336735	4.18e-06	0.0142	tagcccatgaccagcagaggccaaacagac
ZNF35	hg38_ncbiRefSeqCurated_NM_001145373.3	1296	1325	-	14.6814	4.19e-06	0.00327	TTTTCTTTCTTTCTTTCTTTCTTTTTTTTT
Sp4	hg38_ncbiRefSeqCurated_NM_001145373.3	1984	1996	+	14.8257	4.21e-06	0.00524	ggccccgcctccc
SP4	hg38_ncbiRefSeqCurated_NM_001145373.3	1796	1815	-	14.7016	4.23e-06	0.00296	CGCGCGCGGGCGGGGCGAGG
ZNF708	hg38_ncbiRefSeqCurated_NM_001145373.3	1740	1760	-	15	4.23e-06	0.0158	TGGCTGGGCCTCCCGCCCACG
KLF7	hg38_ncbiRefSeqCurated_NM_001145373.3	1829	1839	+	15.2245	4.25e-06	0.00387	ggccacgcccg
ZIC5	hg38_ncbiRefSeqCurated_NM_001145373.3	1853	1868	-	13.6224	4.27e-06	0.0149	CCGCCCCCTACCGCGC
EGR3	hg38_ncbiRefSeqCurated_NM_001145373.3	1737	1749	-	14.4184	4.28e-06	0.0155	CCCGCCCACGTGA
KLF4	hg38_ncbiRefSeqCurated_NM_001145373.3	1861	1872	-	15.1636	4.31e-06	0.0105	CGCCCCGCCCCC
E2f3	hg38_ncbiRefSeqCurated_NM_001145373.3	1378	1387	+	15.1667	4.37e-06	0.00753	aggcgggagg
ZNF300	hg38_ncbiRefSeqCurated_NM_001145373.3	1856	1884	-	12.8	4.39e-06	0.00535	CACTCCGGCCCGCGCCCCGCCCCCTACCG
CTCF	hg38_ncbiRefSeqCurated_NM_001145373.3	1855	1871	-	14.4592	4.39e-06	0.0147	GCCCCGCCCCCTACCGC
Klf7	hg38_ncbiRefSeqCurated_NM_001145373.3	1880	1895	-	15.2895	4.41e-06	0.0082	CTCGCCCCGCCCACTC
EGR1	hg38_ncbiRefSeqCurated_NM_001145373.3	1802	1814	+	14.1122	4.41e-06	0.0104	cccgcccgcgcgc
KLF17	hg38_ncbiRefSeqCurated_NM_001145373.3	1882	1893	-	14.4286	4.41e-06	0.00851	CGCCCCGCCCAC
E2F1	hg38_ncbiRefSeqCurated_NM_001145373.3	1377	1387	+	15.0656	4.43e-06	0.00732	gaggcgggagg
ZNF304	hg38_ncbiRefSeqCurated_NM_001145373.3	1795	1818	+	14.3945	4.43e-06	0.00237	gcctcgccccgcccgcgcgcgctc
XPA	hg38_ncbiRefSeqCurated_NM_001145373.3	1332	1342	+	14.2653	4.43e-06	0.0166	gggtgcggtgg
ZNF543	hg38_ncbiRefSeqCurated_NM_001145373.3	1983	1994	+	15.2294	4.44e-06	0.00726	cggccccgcctc
Tfe3	hg38_ncbiRefSeqCurated_NM_001145373.3	1945	1954	+	12.5918	4.45e-06	0.00838	ccacgtgacg
PDX1	hg38_ncbiRefSeqCurated_NM_001145373.3	394	411	+	14.7397	4.47e-06	0.00885	ttaattaggtccaattat
ZNF180	hg38_ncbiRefSeqCurated_NM_001145373.3	1855	1875	-	14.2018	4.48e-06	0.00171	CCGCGCCCCGCCCCCTACCGC
KLF12	hg38_ncbiRefSeqCurated_NM_001145373.3	1985	1995	-	15.0758	4.51e-06	0.00423	GGAGGCGGGGC
ZNF281	hg38_ncbiRefSeqCurated_NM_001145373.3	1860	1871	-	14.4636	4.53e-06	0.0164	GCCCCGCCCCCT
Klf4	hg38_ncbiRefSeqCurated_NM_001145373.3	1862	1872	-	15.3061	4.54e-06	0.00848	CGCCCCGCCCC
PBX4	hg38_ncbiRefSeqCurated_NM_001145373.3	392	402	-	13.5941	4.54e-06	0.0181	CCTAATTAATA
ZNF30	hg38_ncbiRefSeqCurated_NM_001145373.3	1980	1994	+	11.5046	4.55e-06	0.014	ccgcggccccgcctc
Rara	hg38_ncbiRefSeqCurated_NM_001145373.3	1059	1078	+	13.8727	4.57e-06	0.0171	ggccctggaggtcgaggtcg
TEAD2	hg38_ncbiRefSeqCurated_NM_001145373.3	479	488	-	15.0714	4.58e-06	0.0128	GTGGAATGTG
TEAD2	hg38_ncbiRefSeqCurated_NM_001145373.3	479	488	-	14.9694	4.58e-06	0.0128	GTGGAATGTG
E2F6	hg38_ncbiRefSeqCurated_NM_001145373.3	1377	1389	+	14.5357	4.58e-06	0.0053	gaggcgggaggat
E2F7	hg38_ncbiRefSeqCurated_NM_001145373.3	1228	1239	+	15.2477	4.58e-06	0.0157	aggcgggaaaca
CTCF	hg38_ncbiRefSeqCurated_NM_001145373.3	1852	1872	-	14.0918	4.59e-06	0.0152	CGCCCCGCCCCCTACCGCGCT
KLF12	hg38_ncbiRefSeqCurated_NM_001145373.3	1800	1810	-	14.9848	4.59e-06	0.00423	GCGGGCGGGGC
KLF14	hg38_ncbiRefSeqCurated_NM_001145373.3	1984	1996	+	14.6837	4.59e-06	0.00557	ggccccgcctccc
Sp5	hg38_ncbiRefSeqCurated_NM_001145373.3	1783	1795	+	13.3415	4.61e-06	0.0076	tccgcgcccccgg
POU2F2	hg38_ncbiRefSeqCurated_NM_001145373.3	220	233	-	15.0192	4.63e-06	0.0184	CTTATGTAAATTAA
SPI1	hg38_ncbiRefSeqCurated_NM_001145373.3	1490	1503	+	12.5918	4.63e-06	0.0184	gaaaagaggcagta
SPIC	hg38_ncbiRefSeqCurated_NM_001145373.3	1490	1503	+	14.697	4.65e-06	0.0184	gaaaagaggcagta
ZBTB14	hg38_ncbiRefSeqCurated_NM_001145373.3	1807	1822	+	14.3571	4.66e-06	0.00787	ccgcgcgcgctcgcgc
ZNF467	hg38_ncbiRefSeqCurated_NM_001145373.3	1789	1809	+	14.1515	4.67e-06	0.0102	cccccggcctcgccccgcccg
KLF16	hg38_ncbiRefSeqCurated_NM_001145373.3	1862	1871	-	14.6122	4.69e-06	0.0145	GCCCCGCCCC
KLF3	hg38_ncbiRefSeqCurated_NM_001145373.3	1829	1839	+	15.3191	4.69e-06	0.0166	ggccacgcccg
KLF3	hg38_ncbiRefSeqCurated_NM_001145373.3	1829	1839	+	15.2959	4.69e-06	0.0171	ggccacgcccg
E2F1	hg38_ncbiRefSeqCurated_NM_001145373.3	1227	1236	+	15.8716	4.71e-06	0.0162	gaggcgggaa
Klf8	hg38_ncbiRefSeqCurated_NM_001145373.3	1830	1839	+	11.5859	4.73e-06	0.00615	gccacgcccg
ZNF135	hg38_ncbiRefSeqCurated_NM_001145373.3	1399	1412	-	14.0306	4.73e-06	0.00427	CCTTGACTTCCCGG
Zbtb17	hg38_ncbiRefSeqCurated_NM_001145373.3	1793	1811	-	14.3061	4.73e-06	0.00261	CGCGGGCGGGGCGAGGCCG
EGR4	hg38_ncbiRefSeqCurated_NM_001145373.3	1737	1749	-	13.9898	4.74e-06	0.0136	CCCGCCCACGTGA
ZNF341	hg38_ncbiRefSeqCurated_NM_001145373.3	1786	1806	+	14.4898	4.74e-06	0.00507	gcgcccccggcctcgccccgc
SPIC	hg38_ncbiRefSeqCurated_NM_001145373.3	1490	1503	+	14.7042	4.77e-06	0.0189	gaaaagaggcagta
Irf3	hg38_ncbiRefSeqCurated_NM_001145373.3	1137	1156	+	14.5469	4.77e-06	0.00291	caaaaagaaaaagaaaaaaa
IRF3	hg38_ncbiRefSeqCurated_NM_001145373.3	1137	1156	+	14.5469	4.77e-06	0.00289	caaaaagaaaaagaaaaaaa
TBX3	hg38_ncbiRefSeqCurated_NM_001145373.3	770	779	-	14.3367	4.78e-06	0.0183	TAGGTGTGAA
NFIC	hg38_ncbiRefSeqCurated_NM_001145373.3	251	267	+	14.5455	4.78e-06	0.0113	gctgggaccctgccagt
Sp3	hg38_ncbiRefSeqCurated_NM_001145373.3	1785	1804	-	14.5963	4.81e-06	0.00193	GGGGCGAGGCCGGGGGCGCG
SP3	hg38_ncbiRefSeqCurated_NM_001145373.3	1785	1804	-	14.5963	4.81e-06	0.00192	GGGGCGAGGCCGGGGGCGCG
CTCF	hg38_ncbiRefSeqCurated_NM_001145373.3	1854	1873	-	13.9388	4.81e-06	0.0154	GCGCCCCGCCCCCTACCGCG
SP9	hg38_ncbiRefSeqCurated_NM_001145373.3	1985	1996	+	14.7449	4.82e-06	0.00598	gccccgcctccc
ZNF713	hg38_ncbiRefSeqCurated_NM_001145373.3	1150	1168	-	7.9898	4.83e-06	0.00946	TTTTCCTTTTTTTTTTTTT
Sp5	hg38_ncbiRefSeqCurated_NM_001145373.3	1862	1871	+	16.1311	4.83e-06	0.00818	ggggcggggc
Sp2	hg38_ncbiRefSeqCurated_NM_001145373.3	1868	1889	+	14.3333	4.84e-06	0.00134	gggcgcgggccggagtgggcgg
SP2	hg38_ncbiRefSeqCurated_NM_001145373.3	1868	1889	+	14.3333	4.84e-06	0.00134	gggcgcgggccggagtgggcgg
ZFP41	hg38_ncbiRefSeqCurated_NM_001145373.3	1621	1635	+	12.8367	4.88e-06	0.0185	tgctaactcgcccca
FOXC1	hg38_ncbiRefSeqCurated_NM_001145373.3	386	399	+	14.9406	4.88e-06	0.019	agtaaatattaatt
ZNF444	hg38_ncbiRefSeqCurated_NM_001145373.3	1860	1875	-	9.36735	4.89e-06	0.00863	CCGCGCCCCGCCCCCT
ZFHX3	hg38_ncbiRefSeqCurated_NM_001145373.3	136	144	-	7.02542	4.91e-06	0.0196	GCTAATTAG
LHX9	hg38_ncbiRefSeqCurated_NM_001145373.3	136	144	+	9.94175	4.91e-06	0.0196	ctaattagc
LHX9	hg38_ncbiRefSeqCurated_NM_001145373.3	136	144	+	9.37864	4.91e-06	0.0196	ctaattagc
Emx2	hg38_ncbiRefSeqCurated_NM_001145373.3	136	144	+	9.03883	4.91e-06	0.0196	ctaattagc
BCL6B	hg38_ncbiRefSeqCurated_NM_001145373.3	464	480	-	3.5102	4.92e-06	0.0195	TGAATTCCAGGAATTGA
Ctcf	hg38_ncbiRefSeqCurated_NM_001145373.3	1852	1871	+	13.6061	4.93e-06	0.0179	agcgcggtagggggcggggc
KLF13	hg38_ncbiRefSeqCurated_NM_001145373.3	1984	1996	+	14.8878	4.94e-06	0.00601	ggccccgcctccc
ZNF384	hg38_ncbiRefSeqCurated_NM_001145373.3	1149	1160	+	14.2766	4.95e-06	0.00465	gaaaaaaaaaaa
Arntl	hg38_ncbiRefSeqCurated_NM_001145373.3	1945	1953	+	14.7576	4.95e-06	0.00961	ccacgtgac
Arntl	hg38_ncbiRefSeqCurated_NM_001145373.3	1736	1744	-	14.7576	4.95e-06	0.00961	CCACGTGAC
KLF1	hg38_ncbiRefSeqCurated_NM_001145373.3	1883	1896	+	14.9242	4.96e-06	0.00623	tgggcggggcgagc
TBX21	hg38_ncbiRefSeqCurated_NM_001145373.3	769	779	+	14.8462	4.98e-06	0.0191	attcacaccta
ZNF492	hg38_ncbiRefSeqCurated_NM_001145373.3	1139	1156	-	13.8636	4.98e-06	0.00496	TTTTTTTCTTTTTCTTTT
Alx1	hg38_ncbiRefSeqCurated_NM_001145373.3	135	144	+	12.7609	4.99e-06	0.0199	tctaattagc
Alx1	hg38_ncbiRefSeqCurated_NM_001145373.3	135	144	-	12.708	4.99e-06	0.0199	GCTAATTAGA
CTCF	hg38_ncbiRefSeqCurated_NM_001145373.3	1531	1545	-	14.5306	4.99e-06	0.017	GGCCTCTGCTGGTCA
WT1	hg38_ncbiRefSeqCurated_NM_001145373.3	1872	1891	+	14.1061	4.99e-06	0.00321	gcgggccggagtgggcgggg
Barhl1	hg38_ncbiRefSeqCurated_NM_001145373.3	395	410	-	14.7921	5e-06	0.0198	TAATTGGACCTAATTA
Zfp516	hg38_ncbiRefSeqCurated_NM_001145373.3	198	208	-	14.9839	5e-06	0.0199	GTAAATGACTG
SP1	hg38_ncbiRefSeqCurated_NM_001145373.3	1985	1995	+	14.5	5e-06	0.00624	gccccgcctcc
PATZ1	hg38_ncbiRefSeqCurated_NM_001145373.3	1865	1876	+	15.0899	5e-06	0.00406	gcggggcgcggg
Sp1	hg38_ncbiRefSeqCurated_NM_001145373.3	1800	1809	-	14.6711	5e-06	0.00591	CGGGCGGGGC
ZNF341	hg38_ncbiRefSeqCurated_NM_001145373.3	1850	1871	+	14.4146	5.01e-06	0.00831	ggagcgcggtagggggcggggc
NR2F2	hg38_ncbiRefSeqCurated_NM_001145373.3	888	900	+	14.3485	5.01e-06	0.0098	cataggtcagagg
Tead4	hg38_ncbiRefSeqCurated_NM_001145373.3	1931	1945	+	14.5152	5.01e-06	0.0107	gcattccagtgagtc
EGR1	hg38_ncbiRefSeqCurated_NM_001145373.3	1736	1750	-	14.3878	5.04e-06	0.00587	TCCCGCCCACGTGAC
ZNF33A	hg38_ncbiRefSeqCurated_NM_001145373.3	1206	1227	+	2.18367	5.04e-06	0.0176	atcccaacactttaggaggtcg
ZNF566	hg38_ncbiRefSeqCurated_NM_001145373.3	1650	1670	+	14.2569	5.05e-06	0.0162	cgcagcatccactgcagccgc
Barhl1	hg38_ncbiRefSeqCurated_NM_001145373.3	395	410	-	14.8545	5.05e-06	0.0201	TAATTGGACCTAATTA
ZNF267	hg38_ncbiRefSeqCurated_NM_001145373.3	1784	1804	+	14.6055	5.06e-06	0.0161	ccgcgcccccggcctcgcccc
CTCF	hg38_ncbiRefSeqCurated_NM_001145373.3	1533	1546	-	14.6224	5.07e-06	0.0184	TGGCCTCTGCTGGT
CTCF	hg38_ncbiRefSeqCurated_NM_001145373.3	1153	1163	-	15.3267	5.08e-06	0.00464	CTTTTTTTTTT
KLF13	hg38_ncbiRefSeqCurated_NM_001145373.3	1984	1996	+	14.9898	5.09e-06	0.00628	ggccccgcctccc
Irf3	hg38_ncbiRefSeqCurated_NM_001145373.3	1297	1316	+	14.4531	5.1e-06	0.00291	aaaaaaaagaaagaaagaaa
IRF3	hg38_ncbiRefSeqCurated_NM_001145373.3	1297	1316	+	14.4531	5.1e-06	0.00289	aaaaaaaagaaagaaagaaa
ZNF93	hg38_ncbiRefSeqCurated_NM_001145373.3	1641	1679	-	14.0282	5.1e-06	0.00581	CTCTCCTCAGCGGCTGCAGTGGATGCTGCGGGATGGGAG
TFE3	hg38_ncbiRefSeqCurated_NM_001145373.3	1736	1745	-	13.6735	5.12e-06	0.0177	CCCACGTGAC
TFE3	hg38_ncbiRefSeqCurated_NM_001145373.3	1736	1745	-	13.6429	5.12e-06	0.019	CCCACGTGAC
EOMES	hg38_ncbiRefSeqCurated_NM_001145373.3	770	779	-	13.3163	5.14e-06	0.0193	TAGGTGTGAA
Tbx2	hg38_ncbiRefSeqCurated_NM_001145373.3	770	779	+	10.46	5.14e-06	0.0204	ttcacaccta
KLF7	hg38_ncbiRefSeqCurated_NM_001145373.3	1883	1891	+	15.6517	5.17e-06	0.00921	tgggcgggg
ZNF304	hg38_ncbiRefSeqCurated_NM_001145373.3	1865	1888	-	14.1284	5.17e-06	0.00237	CGCCCACTCCGGCCCGCGCCCCGC
Egr2	hg38_ncbiRefSeqCurated_NM_001145373.3	1738	1751	+	14.7879	5.18e-06	0.00916	cacgtgggcgggag
E2f6	hg38_ncbiRefSeqCurated_NM_001145373.3	1377	1388	+	14.602	5.18e-06	0.00774	gaggcgggagga
ZNF235	hg38_ncbiRefSeqCurated_NM_001145373.3	1153	1182	-	14.1485	5.2e-06	0.00101	GGAACCGCCGCGTCTTTTCCTTTTTTTTTT
Usf2	hg38_ncbiRefSeqCurated_NM_001145373.3	1937	1955	-	14.6818	5.2e-06	0.00965	GCGTCACGTGGACTCACTG
USF2	hg38_ncbiRefSeqCurated_NM_001145373.3	1937	1955	-	14.6818	5.2e-06	0.00965	GCGTCACGTGGACTCACTG
E2F6	hg38_ncbiRefSeqCurated_NM_001145373.3	1741	1753	+	14.8374	5.23e-06	0.00884	gtgggcgggaggc
CTCF	hg38_ncbiRefSeqCurated_NM_001145373.3	1853	1867	-	14.4082	5.24e-06	0.0088	CGCCCCCTACCGCGC
CTCF	hg38_ncbiRefSeqCurated_NM_001145373.3	1856	1867	-	14.7857	5.24e-06	0.0194	CGCCCCCTACCG
SP1	hg38_ncbiRefSeqCurated_NM_001145373.3	1980	1994	+	14.5204	5.24e-06	0.00635	ccgcggccccgcctc
ZIC3	hg38_ncbiRefSeqCurated_NM_001145373.3	1853	1867	-	10.4796	5.26e-06	0.0188	CGCCCCCTACCGCGC
Mxi1	hg38_ncbiRefSeqCurated_NM_001145373.3	1737	1751	+	14.2727	5.28e-06	0.0178	tcacgtgggcgggag
Mxi1	hg38_ncbiRefSeqCurated_NM_001145373.3	1737	1751	+	14.2727	5.28e-06	0.018	tcacgtgggcgggag
MXI1	hg38_ncbiRefSeqCurated_NM_001145373.3	1737	1751	+	14.2727	5.28e-06	0.018	tcacgtgggcgggag
KLF5	hg38_ncbiRefSeqCurated_NM_001145373.3	1830	1839	+	13.3131	5.29e-06	0.0199	gccacgcccg
ZSCAN5C	hg38_ncbiRefSeqCurated_NM_001145373.3	1939	1953	-	14.21	5.29e-06	0.0199	GTCACGTGGACTCAC
KLF4	hg38_ncbiRefSeqCurated_NM_001145373.3	1862	1871	+	15.7424	5.32e-06	0.00986	ggggcggggc
KLF5	hg38_ncbiRefSeqCurated_NM_001145373.3	1862	1871	-	15.4771	5.32e-06	0.01	GCCCCGCCCC
KLF15	hg38_ncbiRefSeqCurated_NM_001145373.3	1985	1996	+	13.8741	5.34e-06	0.00655	gccccgcctccc
Klf12	hg38_ncbiRefSeqCurated_NM_001145373.3	1830	1839	+	12.8265	5.34e-06	0.00654	gccacgcccg
KLF17	hg38_ncbiRefSeqCurated_NM_001145373.3	1829	1840	+	14.3163	5.36e-06	0.00851	ggccacgcccgt
ZNF180	hg38_ncbiRefSeqCurated_NM_001145373.3	1857	1877	-	13.8807	5.37e-06	0.00182	GCCCGCGCCCCGCCCCCTACC
RUNX3	hg38_ncbiRefSeqCurated_NM_001145373.3	1349	1358	+	14.3788	5.38e-06	0.0201	cctgtggttt
OLIG3	hg38_ncbiRefSeqCurated_NM_001145373.3	83	92	+	14.0102	5.38e-06	0.0213	aacagatgct
STAT1	hg38_ncbiRefSeqCurated_NM_001145373.3	465	478	-	14.7143	5.41e-06	0.0123	AATTCCAGGAATTG
Tead4	hg38_ncbiRefSeqCurated_NM_001145373.3	719	728	+	13.1835	5.41e-06	0.0215	cccggaatgc
Irf3	hg38_ncbiRefSeqCurated_NM_001145373.3	1153	1172	+	14.3672	5.42e-06	0.00291	aaaaaaaaaaggaaaagacg
IRF3	hg38_ncbiRefSeqCurated_NM_001145373.3	1153	1172	+	14.3672	5.42e-06	0.00289	aaaaaaaaaaggaaaagacg
ZNF10	hg38_ncbiRefSeqCurated_NM_001145373.3	1040	1048	-	15.2857	5.43e-06	0.0205	CCCTTCCTC
Foxg1	hg38_ncbiRefSeqCurated_NM_001145373.3	1970	1979	+	8.10965	5.44e-06	0.0217	aggtaaacaa
KLF16	hg38_ncbiRefSeqCurated_NM_001145373.3	1883	1892	-	13.3265	5.46e-06	0.00996	GCCCCGCCCA
Tead4	hg38_ncbiRefSeqCurated_NM_001145373.3	465	479	-	14.4242	5.49e-06	0.0107	GAATTCCAGGAATTG
KLF12	hg38_ncbiRefSeqCurated_NM_001145373.3	1883	1893	-	14.9694	5.49e-06	0.00996	CGCCCCGCCCA
ZBTB14	hg38_ncbiRefSeqCurated_NM_001145373.3	1811	1819	-	15.0758	5.5e-06	0.0206	CGAGCGCGC
Foxn1	hg38_ncbiRefSeqCurated_NM_001145373.3	1951	1960	+	7.25	5.52e-06	0.0109	gacgcggccg
ZNF460	hg38_ncbiRefSeqCurated_NM_001145373.3	1216	1231	-	12.4382	5.52e-06	0.00455	GCCTCGACCTCCTAAA
TBX6	hg38_ncbiRefSeqCurated_NM_001145373.3	770	779	-	12.9808	5.52e-06	0.0214	TAGGTGTGAA
TBX6	hg38_ncbiRefSeqCurated_NM_001145373.3	770	779	-	12.9388	5.52e-06	0.0211	TAGGTGTGAA
Sp1	hg38_ncbiRefSeqCurated_NM_001145373.3	1869	1892	+	13.2016	5.53e-06	0.001	ggcgcgggccggagtgggcggggc
EGR2	hg38_ncbiRefSeqCurated_NM_001145373.3	1878	1890	-	14.8878	5.53e-06	0.01	CCCGCCCACTCCG
NR5A2	hg38_ncbiRefSeqCurated_NM_001145373.3	726	743	-	12.9192	5.55e-06	0.0141	AGAAAGTCGTGACCTGCA
Six3	hg38_ncbiRefSeqCurated_NM_001145373.3	1043	1059	+	14.6585	5.56e-06	0.0221	gaagggggatcacttgg
E2f2	hg38_ncbiRefSeqCurated_NM_001145373.3	1229	1238	+	14.9266	5.56e-06	0.0189	ggcgggaaac
E2F2	hg38_ncbiRefSeqCurated_NM_001145373.3	1229	1238	+	14.9266	5.56e-06	0.019	ggcgggaaac
ZNF320	hg38_ncbiRefSeqCurated_NM_001145373.3	1771	1794	+	13.3571	5.57e-06	0.0192	actgctcaggcctccgcgcccccg
Nrf1	hg38_ncbiRefSeqCurated_NM_001145373.3	1810	1826	-	13.697	5.59e-06	0.0155	CGGCGCGCGAGCGCGCG
PBX3	hg38_ncbiRefSeqCurated_NM_001145373.3	259	270	-	14.8991	5.59e-06	0.0218	ATGACTGGCAGG
ZNF682	hg38_ncbiRefSeqCurated_NM_001145373.3	1819	1839	+	14.5	5.62e-06	0.0182	gcgcgccgagggccacgcccg
KLF10	hg38_ncbiRefSeqCurated_NM_001145373.3	1861	1871	-	14.7959	5.65e-06	0.0207	GCCCCGCCCCC
Egr2	hg38_ncbiRefSeqCurated_NM_001145373.3	1738	1747	-	14.2245	5.68e-06	0.0206	CGCCCACGTG
KLF4	hg38_ncbiRefSeqCurated_NM_001145373.3	1862	1872	-	14.3673	5.68e-06	0.0106	CGCCCCGCCCC
ZNF441	hg38_ncbiRefSeqCurated_NM_001145373.3	1799	1810	+	14.9908	5.69e-06	0.00625	cgccccgcccgc
IRF1	hg38_ncbiRefSeqCurated_NM_001145373.3	1138	1158	-	14.2903	5.69e-06	0.0222	TTTTTTTTTCTTTTTCTTTTT
Vsx2	hg38_ncbiRefSeqCurated_NM_001145373.3	136	147	+	15.6364	5.7e-06	0.0227	ctaattagccat
KLF9	hg38_ncbiRefSeqCurated_NM_001145373.3	1984	1998	-	14.0429	5.7e-06	0.00652	CCGGGAGGCGGGGCC
GSX1	hg38_ncbiRefSeqCurated_NM_001145373.3	393	402	-	10.5238	5.74e-06	0.0228	CCTAATTAAT
GSX1	hg38_ncbiRefSeqCurated_NM_001145373.3	393	402	+	10.5	5.74e-06	0.0228	attaattagg
Tfe3	hg38_ncbiRefSeqCurated_NM_001145373.3	1735	1744	+	14.6055	5.74e-06	0.0219	agtcacgtgg
TFE3	hg38_ncbiRefSeqCurated_NM_001145373.3	1735	1744	+	14.6055	5.74e-06	0.0219	agtcacgtgg
TBX3	hg38_ncbiRefSeqCurated_NM_001145373.3	769	779	-	14.4545	5.74e-06	0.021	TAGGTGTGAAT
CTCF	hg38_ncbiRefSeqCurated_NM_001145373.3	1854	1868	-	12.3673	5.74e-06	0.0191	CCGCCCCCTACCGCG
POU1F1	hg38_ncbiRefSeqCurated_NM_001145373.3	220	233	-	14.5172	5.76e-06	0.0229	CTTATGTAAATTAA
Rxrg	hg38_ncbiRefSeqCurated_NM_001145373.3	1057	1078	+	13.7714	5.77e-06	0.022	tgggccctggaggtcgaggtcg
KLF15	hg38_ncbiRefSeqCurated_NM_001145373.3	1795	1809	+	14.5306	5.77e-06	0.00641	gcctcgccccgcccg
ZFP28	hg38_ncbiRefSeqCurated_NM_001145373.3	1139	1171	-	14.06	5.77e-06	0.0112	GTCTTTTCCTTTTTTTTTTTTTCTTTTTCTTTT
Plagl2	hg38_ncbiRefSeqCurated_NM_001145373.3	1627	1641	-	8.32787	5.78e-06	0.0205	GCTGCTTGGGGCGAG
POU1F1	hg38_ncbiRefSeqCurated_NM_001145373.3	220	233	-	14.4646	5.79e-06	0.023	CTTATGTAAATTAA
SP1	hg38_ncbiRefSeqCurated_NM_001145373.3	1982	1996	+	12.4681	5.8e-06	0.00753	gcggccccgcctccc
ZNF792	hg38_ncbiRefSeqCurated_NM_001145373.3	1090	1119	-	-7.88776	5.81e-06	0.00349	GCCTTCCAGGCTGAGTGCAGTGGCGCCATC
PITX2	hg38_ncbiRefSeqCurated_NM_001145373.3	389	401	+	12	5.82e-06	0.0231	aaatattaattag
RARB	hg38_ncbiRefSeqCurated_NM_001145373.3	728	741	+	14.404	5.86e-06	0.0221	caggtcacgacttt
ZNF384	hg38_ncbiRefSeqCurated_NM_001145373.3	1148	1159	+	14.1702	5.89e-06	0.00465	agaaaaaaaaaa
ZNF182	hg38_ncbiRefSeqCurated_NM_001145373.3	1150	1161	-	14.6607	5.9e-06	0.00578	TTTTTTTTTTTT
ZNF182	hg38_ncbiRefSeqCurated_NM_001145373.3	1151	1162	-	14.6607	5.9e-06	0.00578	TTTTTTTTTTTT
KLF10	hg38_ncbiRefSeqCurated_NM_001145373.3	1800	1814	+	14.5306	5.91e-06	0.00348	gccccgcccgcgcgc
KLF10	hg38_ncbiRefSeqCurated_NM_001145373.3	1862	1876	-	14.5306	5.91e-06	0.00348	CCCGCGCCCCGCCCC
SP2	hg38_ncbiRefSeqCurated_NM_001145373.3	1859	1875	-	13.7449	5.92e-06	0.0109	CCGCGCCCCGCCCCCTA
ZNF281	hg38_ncbiRefSeqCurated_NM_001145373.3	1984	1995	+	13.7245	5.92e-06	0.0105	ggccccgcctcc
ZNF287	hg38_ncbiRefSeqCurated_NM_001145373.3	1148	1180	-	12.4336	5.92e-06	0.000881	AACCGCCGCGTCTTTTCCTTTTTTTTTTTTTCT
RBAK	hg38_ncbiRefSeqCurated_NM_001145373.3	1886	1900	-	14.1532	5.93e-06	0.0204	GCCTGCTCGCCCCGC
KLF13	hg38_ncbiRefSeqCurated_NM_001145373.3	1984	1996	+	14.6531	5.94e-06	0.00719	ggccccgcctccc
TFE3	hg38_ncbiRefSeqCurated_NM_001145373.3	1735	1745	-	15.2959	5.94e-06	0.0105	CCCACGTGACT
BCL6B	hg38_ncbiRefSeqCurated_NM_001145373.3	464	480	-	-3.45714	5.94e-06	0.0235	TGAATTCCAGGAATTGA
EGR1	hg38_ncbiRefSeqCurated_NM_001145373.3	1737	1749	-	13.8265	5.95e-06	0.0104	CCCGCCCACGTGA
PRDM9	hg38_ncbiRefSeqCurated_NM_001145373.3	1872	1895	-	14.055	5.95e-06	0.00999	CTCGCCCCGCCCACTCCGGCCCGC
KLF4	hg38_ncbiRefSeqCurated_NM_001145373.3	1882	1893	-	14.7091	5.96e-06	0.0105	CGCCCCGCCCAC
LHX2	hg38_ncbiRefSeqCurated_NM_001145373.3	136	145	-	7.81529	6.01e-06	0.0239	GGCTAATTAG
ZBTB14	hg38_ncbiRefSeqCurated_NM_001145373.3	1784	1792	+	15.6327	6.02e-06	0.00802	ccgcgcccc
ZBTB14	hg38_ncbiRefSeqCurated_NM_001145373.3	1867	1875	-	15.6327	6.02e-06	0.00802	CCGCGCCCC
VEZF1	hg38_ncbiRefSeqCurated_NM_001145373.3	1870	1891	+	14.0764	6.02e-06	0.00472	gcgcgggccggagtgggcgggg
Tfeb	hg38_ncbiRefSeqCurated_NM_001145373.3	1735	1743	+	16.2429	6.03e-06	0.0237	agtcacgtg
TFEB	hg38_ncbiRefSeqCurated_NM_001145373.3	1735	1743	+	16.2429	6.03e-06	0.0237	agtcacgtg
ZNF135	hg38_ncbiRefSeqCurated_NM_001145373.3	1370	1378	-	14.8878	6.03e-06	0.00774	TCAACCTCC
Usf2	hg38_ncbiRefSeqCurated_NM_001145373.3	1944	1953	+	14.5102	6.03e-06	0.0113	tccacgtgac
Creb1	hg38_ncbiRefSeqCurated_NM_001145373.3	1839	1847	+	10.2589	6.03e-06	0.0235	gtgacgtcg
Zscan4c	hg38_ncbiRefSeqCurated_NM_001145373.3	1342	1350	-	11.7653	6.03e-06	0.0224	GGTGTGCAC
Klf15	hg38_ncbiRefSeqCurated_NM_001145373.3	1867	1885	+	13.8788	6.03e-06	0.00545	ggggcgcgggccggagtgg
KLF15	hg38_ncbiRefSeqCurated_NM_001145373.3	1867	1885	+	13.8788	6.03e-06	0.00541	ggggcgcgggccggagtgg
EGR2	hg38_ncbiRefSeqCurated_NM_001145373.3	1738	1748	-	14.2755	6.04e-06	0.0216	CCGCCCACGTG
NFIC	hg38_ncbiRefSeqCurated_NM_001145373.3	1741	1757	-	14.2576	6.05e-06	0.0113	CTGGGCCTCCCGCCCAC
ZNF311	hg38_ncbiRefSeqCurated_NM_001145373.3	1951	1971	+	12.5816	6.06e-06	0.00854	gacgcggccgcgaggcctgag
PBX1	hg38_ncbiRefSeqCurated_NM_001145373.3	260	269	-	13.3182	6.07e-06	0.0231	TGACTGGCAG
PRDM6	hg38_ncbiRefSeqCurated_NM_001145373.3	1151	1171	-	14.4272	6.08e-06	0.00147	GTCTTTTCCTTTTTTTTTTTT
ZNF534	hg38_ncbiRefSeqCurated_NM_001145373.3	1886	1900	-	14.6122	6.09e-06	0.0217	GCCTGCTCGCCCCGC
CTCF	hg38_ncbiRefSeqCurated_NM_001145373.3	1533	1546	-	14.3163	6.1e-06	0.0203	TGGCCTCTGCTGGT
ZNF212	hg38_ncbiRefSeqCurated_NM_001145373.3	1299	1328	-	-3.65657	6.1e-06	0.00605	TAATTTTCTTTCTTTCTTTCTTTCTTTTTT
Klf3	hg38_ncbiRefSeqCurated_NM_001145373.3	1785	1803	-	14.4394	6.1e-06	0.00316	GGGCGAGGCCGGGGGCGCG
ZNF492	hg38_ncbiRefSeqCurated_NM_001145373.3	1148	1165	-	13.4545	6.12e-06	0.00496	TCCTTTTTTTTTTTTTCT
ZNF282	hg38_ncbiRefSeqCurated_NM_001145373.3	423	436	-	14.5918	6.12e-06	0.0232	CATCCCCTAACACC
Tbx6	hg38_ncbiRefSeqCurated_NM_001145373.3	768	779	-	14.6972	6.13e-06	0.0231	TAGGTGTGAATG
ZNF98	hg38_ncbiRefSeqCurated_NM_001145373.3	1144	1164	-	14.0545	6.13e-06	0.00453	CCTTTTTTTTTTTTTCTTTTT
ZNF552	hg38_ncbiRefSeqCurated_NM_001145373.3	1181	1191	-	14.3061	6.14e-06	0.0227	ACCACTCGTGG
ZNF324	hg38_ncbiRefSeqCurated_NM_001145373.3	1401	1423	-	14.024	6.15e-06	0.0217	GCTCACTGCAGCCTTGACTTCCC
Runx2	hg38_ncbiRefSeqCurated_NM_001145373.3	1348	1359	+	14.2879	6.17e-06	0.0233	acctgtggtttc
TBX18	hg38_ncbiRefSeqCurated_NM_001145373.3	769	780	-	14.0204	6.17e-06	0.0244	ATAGGTGTGAAT
EOMES	hg38_ncbiRefSeqCurated_NM_001145373.3	767	779	-	14.378	6.18e-06	0.0246	TAGGTGTGAATGC
KLF5	hg38_ncbiRefSeqCurated_NM_001145373.3	1883	1896	+	14.4394	6.19e-06	0.0112	tgggcggggcgagc
Klf14	hg38_ncbiRefSeqCurated_NM_001145373.3	1883	1892	+	14.3279	6.19e-06	0.0103	tgggcggggc
MAX	hg38_ncbiRefSeqCurated_NM_001145373.3	1735	1744	-	15.0306	6.2e-06	0.0233	CCACGTGACT
ZNF283	hg38_ncbiRefSeqCurated_NM_001145373.3	1789	1812	+	13.9083	6.2e-06	0.00943	cccccggcctcgccccgcccgcgc
STAT1	hg38_ncbiRefSeqCurated_NM_001145373.3	466	479	+	14.5714	6.2e-06	0.0123	aattcctggaattc
EGR2	hg38_ncbiRefSeqCurated_NM_001145373.3	1738	1748	-	14.2586	6.21e-06	0.023	CCGCCCACGTG
EOMES	hg38_ncbiRefSeqCurated_NM_001145373.3	767	779	-	14.3265	6.21e-06	0.0247	TAGGTGTGAATGC
E2F2	hg38_ncbiRefSeqCurated_NM_001145373.3	1805	1815	-	14.3878	6.21e-06	0.00409	CGCGCGCGGGC
ARNTL	hg38_ncbiRefSeqCurated_NM_001145373.3	1944	1954	+	14.0303	6.22e-06	0.0118	tccacgtgacg
Irf3	hg38_ncbiRefSeqCurated_NM_001145373.3	1138	1157	+	14.1641	6.25e-06	0.00293	aaaaagaaaaagaaaaaaaa
IRF3	hg38_ncbiRefSeqCurated_NM_001145373.3	1138	1157	+	14.1641	6.25e-06	0.00292	aaaaagaaaaagaaaaaaaa
USF2	hg38_ncbiRefSeqCurated_NM_001145373.3	1940	1955	-	14.398	6.27e-06	0.0114	GCGTCACGTGGACTCA
ZNF281	hg38_ncbiRefSeqCurated_NM_001145373.3	1984	1995	-	13.6966	6.28e-06	0.0112	GGAGGCGGGGCC
WT1	hg38_ncbiRefSeqCurated_NM_001145373.3	1980	1999	-	13.697	6.31e-06	0.00338	CCCGGGAGGCGGGGCCGCGG
ZBTB17	hg38_ncbiRefSeqCurated_NM_001145373.3	1876	1894	+	14.0811	6.34e-06	0.0076	gccggagtgggcggggcga
ZNF492	hg38_ncbiRefSeqCurated_NM_001145373.3	1145	1162	-	13.3818	6.34e-06	0.00496	TTTTTTTTTTTTTCTTTT
ZNF770	hg38_ncbiRefSeqCurated_NM_001145373.3	1786	1807	-	13.3485	6.34e-06	0.00439	GGCGGGGCGAGGCCGGGGGCGC
MITF	hg38_ncbiRefSeqCurated_NM_001145373.3	1735	1744	-	15.0909	6.35e-06	0.0223	CCACGTGACT
MAZ	hg38_ncbiRefSeqCurated_NM_001145373.3	1789	1810	-	13.9789	6.36e-06	0.0072	GCGGGCGGGGCGAGGCCGGGGG
FOXC2	hg38_ncbiRefSeqCurated_NM_001145373.3	386	399	+	14.0588	6.37e-06	0.0253	agtaaatattaatt
ZNF467	hg38_ncbiRefSeqCurated_NM_001145373.3	1030	1050	-	13.6263	6.37e-06	0.0102	CCCCCTTCCTCAGCCTTGCCT
E2F3	hg38_ncbiRefSeqCurated_NM_001145373.3	1742	1752	+	13.5182	6.41e-06	0.0119	tgggcgggagg
TEAD2	hg38_ncbiRefSeqCurated_NM_001145373.3	1930	1939	-	14.7755	6.43e-06	0.0128	CTGGAATGCG
TEAD2	hg38_ncbiRefSeqCurated_NM_001145373.3	1930	1939	-	14.6633	6.43e-06	0.0128	CTGGAATGCG
TBX15	hg38_ncbiRefSeqCurated_NM_001145373.3	770	779	-	12.4898	6.43e-06	0.0235	TAGGTGTGAA
Egr1	hg38_ncbiRefSeqCurated_NM_001145373.3	1857	1870	+	14.3636	6.48e-06	0.00823	ggtagggggcgggg
RUNX1	hg38_ncbiRefSeqCurated_NM_001145373.3	1349	1358	-	14.3578	6.48e-06	0.0254	AAACCACAGG
Mga	hg38_ncbiRefSeqCurated_NM_001145373.3	770	779	+	16.1639	6.48e-06	0.0258	ttcacaccta
ZBTB14	hg38_ncbiRefSeqCurated_NM_001145373.3	1809	1824	+	13.7755	6.49e-06	0.00787	gcgcgcgctcgcgcgc
PAX6	hg38_ncbiRefSeqCurated_NM_001145373.3	1333	1349	-	13.77	6.49e-06	0.0242	GTGTGCACCACCGCACC
EGR4	hg38_ncbiRefSeqCurated_NM_001145373.3	1878	1890	-	14.3061	6.49e-06	0.00778	CCCGCCCACTCCG
Klf14	hg38_ncbiRefSeqCurated_NM_001145373.3	1862	1871	+	14.2131	6.53e-06	0.0103	ggggcggggc
ZNF282	hg38_ncbiRefSeqCurated_NM_001145373.3	857	873	+	11.9571	6.54e-06	0.0259	ctttcccccaagccaga
ZNF740	hg38_ncbiRefSeqCurated_NM_001145373.3	1882	1894	-	13.6697	6.55e-06	0.0235	TCGCCCCGCCCAC
Klf8	hg38_ncbiRefSeqCurated_NM_001145373.3	1800	1809	+	11.5152	6.57e-06	0.00641	gccccgcccg
EGR1	hg38_ncbiRefSeqCurated_NM_001145373.3	1737	1749	-	13.3737	6.6e-06	0.00794	CCCGCCCACGTGA
EGR2	hg38_ncbiRefSeqCurated_NM_001145373.3	1878	1890	-	14.398	6.62e-06	0.0121	CCCGCCCACTCCG
Stat5a	hg38_ncbiRefSeqCurated_NM_001145373.3	466	477	-	14.5321	6.64e-06	0.0263	ATTCCAGGAATT
GLI4	hg38_ncbiRefSeqCurated_NM_001145373.3	1058	1078	-	9.55102	6.65e-06	0.0126	CGACCTCGACCTCCAGGGCCC
ZNF260	hg38_ncbiRefSeqCurated_NM_001145373.3	848	862	+	13.5963	6.65e-06	0.0235	gcttccttgctttcc
SP1	hg38_ncbiRefSeqCurated_NM_001145373.3	1982	1996	+	12.4796	6.66e-06	0.00836	gcggccccgcctccc
SP2	hg38_ncbiRefSeqCurated_NM_001145373.3	1986	1994	-	14.9775	6.67e-06	0.0116	GAGGCGGGG
MAZ	hg38_ncbiRefSeqCurated_NM_001145373.3	1800	1808	+	16.0918	6.67e-06	0.00779	gccccgccc
MAZ	hg38_ncbiRefSeqCurated_NM_001145373.3	1863	1871	-	16.0918	6.67e-06	0.00779	GCCCCGCCC
MAZ	hg38_ncbiRefSeqCurated_NM_001145373.3	1884	1892	-	16.0918	6.67e-06	0.00779	GCCCCGCCC
PATZ1	hg38_ncbiRefSeqCurated_NM_001145373.3	1801	1808	+	15	6.67e-06	0.00812	ccccgccc
PATZ1	hg38_ncbiRefSeqCurated_NM_001145373.3	1863	1870	-	15	6.67e-06	0.00812	CCCCGCCC
PATZ1	hg38_ncbiRefSeqCurated_NM_001145373.3	1884	1891	-	15	6.67e-06	0.00812	CCCCGCCC
ZNF783	hg38_ncbiRefSeqCurated_NM_001145373.3	1980	1987	+	15.051	6.67e-06	0.0223	ccgcggcc
Sp1	hg38_ncbiRefSeqCurated_NM_001145373.3	1741	1749	-	14.4796	6.67e-06	0.0076	CCCGCCCAC
Sp1	hg38_ncbiRefSeqCurated_NM_001145373.3	1882	1890	-	14.4796	6.67e-06	0.0076	CCCGCCCAC
KLF11	hg38_ncbiRefSeqCurated_NM_001145373.3	1861	1868	-	15.6224	6.67e-06	0.0237	CCGCCCCC
KLF11	hg38_ncbiRefSeqCurated_NM_001145373.3	1861	1868	-	15.3673	6.67e-06	0.0235	CCGCCCCC
KLF1	hg38_ncbiRefSeqCurated_NM_001145373.3	1862	1869	-	14.3028	6.67e-06	0.0234	CCCGCCCC
E2F2	hg38_ncbiRefSeqCurated_NM_001145373.3	1809	1819	+	14.0102	6.72e-06	0.0107	gcgcgcgctcg
EGR1	hg38_ncbiRefSeqCurated_NM_001145373.3	1855	1871	+	14.1455	6.74e-06	0.0124	gcggtagggggcggggc
RARG	hg38_ncbiRefSeqCurated_NM_001145373.3	728	741	+	14.2143	6.74e-06	0.0264	caggtcacgacttt
ZNF98	hg38_ncbiRefSeqCurated_NM_001145373.3	1153	1173	-	13.8909	6.75e-06	0.00453	GCGTCTTTTCCTTTTTTTTTT
EGR1	hg38_ncbiRefSeqCurated_NM_001145373.3	1737	1756	-	13.6531	6.76e-06	0.00586	TGGGCCTCCCGCCCACGTGA
PATZ1	hg38_ncbiRefSeqCurated_NM_001145373.3	1789	1810	-	13.9167	6.76e-06	0.00378	GCGGGCGGGGCGAGGCCGGGGG
MESP1	hg38_ncbiRefSeqCurated_NM_001145373.3	1345	1354	+	13.2245	6.77e-06	0.0244	cacacctgtg
FOXK1	hg38_ncbiRefSeqCurated_NM_001145373.3	1970	1979	+	9.83708	6.79e-06	0.027	aggtaaacaa
Tbx21	hg38_ncbiRefSeqCurated_NM_001145373.3	769	778	-	13.2752	6.79e-06	0.027	AGGTGTGAAT
E2F1	hg38_ncbiRefSeqCurated_NM_001145373.3	1865	1879	+	14.398	6.8e-06	0.00354	gcggggcgcgggccg
KLF17	hg38_ncbiRefSeqCurated_NM_001145373.3	1799	1810	+	14.0816	6.81e-06	0.00851	cgccccgcccgc
ZBTB14	hg38_ncbiRefSeqCurated_NM_001145373.3	1809	1824	-	13.6837	6.82e-06	0.00787	GCGCGCGAGCGCGCGC
VEZF1	hg38_ncbiRefSeqCurated_NM_001145373.3	1848	1869	+	13.8958	6.85e-06	0.00472	gcggagcgcggtagggggcggg
E2f6	hg38_ncbiRefSeqCurated_NM_001145373.3	1227	1238	+	14.2653	6.92e-06	0.00774	gaggcgggaaac
SPI1	hg38_ncbiRefSeqCurated_NM_001145373.3	1490	1503	+	10.7273	6.93e-06	0.0275	gaaaagaggcagta
MXI1	hg38_ncbiRefSeqCurated_NM_001145373.3	1738	1748	-	14.5816	6.94e-06	0.026	CCGCCCACGTG
Spi1	hg38_ncbiRefSeqCurated_NM_001145373.3	1156	1170	+	14.2727	6.95e-06	0.0266	aaaaaaaggaaaaga
ZNF98	hg38_ncbiRefSeqCurated_NM_001145373.3	1138	1158	-	13.8364	6.96e-06	0.00453	TTTTTTTTTCTTTTTCTTTTT
ZNF713	hg38_ncbiRefSeqCurated_NM_001145373.3	1300	1318	-	6.66327	6.99e-06	0.00749	TCTTTCTTTCTTTCTTTTT
TFDP1	hg38_ncbiRefSeqCurated_NM_001145373.3	1225	1238	+	14.0976	6.99e-06	0.0113	tcgaggcgggaaac
KLF10	hg38_ncbiRefSeqCurated_NM_001145373.3	1883	1891	+	14.618	7e-06	0.0079	tgggcgggg
SP4	hg38_ncbiRefSeqCurated_NM_001145373.3	1883	1891	+	15.5169	7e-06	0.0125	tgggcgggg
CTCF	hg38_ncbiRefSeqCurated_NM_001145373.3	1855	1869	-	13.8776	7e-06	0.0243	CCCGCCCCCTACCGC
EGR1	hg38_ncbiRefSeqCurated_NM_001145373.3	1738	1751	-	14.3846	7.02e-06	0.0132	CTCCCGCCCACGTG
ZNF17	hg38_ncbiRefSeqCurated_NM_001145373.3	1641	1670	-	14.0459	7.03e-06	0.0255	GCGGCTGCAGTGGATGCTGCGGGATGGGAG
CREM	hg38_ncbiRefSeqCurated_NM_001145373.3	1838	1849	+	12.9798	7.06e-06	0.0251	cgtgacgtcggc
ZFP69B	hg38_ncbiRefSeqCurated_NM_001145373.3	1593	1604	+	13.9796	7.07e-06	0.0273	ctttcctgccac
Egr1	hg38_ncbiRefSeqCurated_NM_001145373.3	1876	1891	-	12.4655	7.07e-06	0.0255	CCCCGCCCACTCCGGC
ZNF282	hg38_ncbiRefSeqCurated_NM_001145373.3	857	873	+	12.0612	7.07e-06	0.028	ctttcccccaagccaga
SP8	hg38_ncbiRefSeqCurated_NM_001145373.3	1985	1996	+	14.3878	7.07e-06	0.00851	gccccgcctccc
CTCF	hg38_ncbiRefSeqCurated_NM_001145373.3	1138	1148	-	14.8713	7.08e-06	0.00464	TTTTTCTTTTT
CTCF	hg38_ncbiRefSeqCurated_NM_001145373.3	1144	1154	-	14.8713	7.08e-06	0.00464	TTTTTCTTTTT
PBX1	hg38_ncbiRefSeqCurated_NM_001145373.3	258	269	-	12.6881	7.11e-06	0.027	TGACTGGCAGGG
ZIM2	hg38_ncbiRefSeqCurated_NM_001145373.3	1701	1730	-	2.84694	7.12e-06	0.0227	CGGACCGCTTCCCCCACCTGGGCACTGGGC
Zic3	hg38_ncbiRefSeqCurated_NM_001145373.3	1853	1867	-	12.6837	7.12e-06	0.0251	CGCCCCCTACCGCGC
ZNF383	hg38_ncbiRefSeqCurated_NM_001145373.3	1782	1808	+	11.3303	7.12e-06	0.00885	ctccgcgcccccggcctcgccccgccc
ZNF341	hg38_ncbiRefSeqCurated_NM_001145373.3	1872	1892	-	13.9694	7.14e-06	0.00527	GCCCCGCCCACTCCGGCCCGC
POU3F2	hg38_ncbiRefSeqCurated_NM_001145373.3	220	232	-	14.4898	7.14e-06	0.0284	TTATGTAAATTAA
EGR3	hg38_ncbiRefSeqCurated_NM_001145373.3	1801	1815	+	12.7414	7.15e-06	0.0209	ccccgcccgcgcgcg
CTCF	hg38_ncbiRefSeqCurated_NM_001145373.3	1853	1867	-	13.898	7.2e-06	0.0125	CGCCCCCTACCGCGC
KLF15	hg38_ncbiRefSeqCurated_NM_001145373.3	1790	1804	+	14.1939	7.21e-06	0.00641	ccccggcctcgcccc
ZBTB26	hg38_ncbiRefSeqCurated_NM_001145373.3	1807	1827	-	12.3838	7.22e-06	0.0036	TCGGCGCGCGAGCGCGCGCGG
ZNF460	hg38_ncbiRefSeqCurated_NM_001145373.3	1061	1076	-	11.8315	7.24e-06	0.00478	ACCTCGACCTCCAGGG
Irf3	hg38_ncbiRefSeqCurated_NM_001145373.3	1139	1158	+	13.9531	7.24e-06	0.00302	aaaagaaaaagaaaaaaaaa
IRF3	hg38_ncbiRefSeqCurated_NM_001145373.3	1139	1158	+	13.9531	7.24e-06	0.003	aaaagaaaaagaaaaaaaaa
KLF4	hg38_ncbiRefSeqCurated_NM_001145373.3	1575	1585	+	14.0734	7.25e-06	0.027	ccacacccatg
CTCF	hg38_ncbiRefSeqCurated_NM_001145373.3	1855	1871	-	13.6735	7.25e-06	0.0246	GCCCCGCCCCCTACCGC
CTCF	hg38_ncbiRefSeqCurated_NM_001145373.3	1854	1868	-	13.8469	7.27e-06	0.0223	CCGCCCCCTACCGCG
ZNF384	hg38_ncbiRefSeqCurated_NM_001145373.3	1155	1163	-	16.5545	7.28e-06	0.00792	CTTTTTTTT
ZNF384	hg38_ncbiRefSeqCurated_NM_001145373.3	1297	1305	-	16.5545	7.28e-06	0.00792	CTTTTTTTT
ZNF613	hg38_ncbiRefSeqCurated_NM_001145373.3	1155	1163	-	14.4196	7.28e-06	0.0144	CTTTTTTTT
ZNF613	hg38_ncbiRefSeqCurated_NM_001145373.3	1297	1305	-	14.4196	7.28e-06	0.0144	CTTTTTTTT
Pou2f1	hg38_ncbiRefSeqCurated_NM_001145373.3	281	289	+	7.44643	7.28e-06	0.029	gataattaa
E2F1	hg38_ncbiRefSeqCurated_NM_001145373.3	1805	1819	-	14.3163	7.28e-06	0.00354	CGAGCGCGCGCGGGC
EGR3	hg38_ncbiRefSeqCurated_NM_001145373.3	1801	1815	+	12.8571	7.28e-06	0.0234	ccccgcccgcgcgcg
EGR1	hg38_ncbiRefSeqCurated_NM_001145373.3	1778	1797	+	13.5	7.29e-06	0.00586	aggcctccgcgcccccggcc
ZNF444	hg38_ncbiRefSeqCurated_NM_001145373.3	1860	1875	-	8.81633	7.29e-06	0.0131	CCGCGCCCCGCCCCCT
ZSCAN30	hg38_ncbiRefSeqCurated_NM_001145373.3	1406	1420	-	14.2752	7.3e-06	0.0246	CACTGCAGCCTTGAC
CTCF	hg38_ncbiRefSeqCurated_NM_001145373.3	1984	1998	+	13.7755	7.32e-06	0.0121	ggccccgcctcccgg
EGR1	hg38_ncbiRefSeqCurated_NM_001145373.3	1784	1797	+	14.1301	7.32e-06	0.00775	ccgcgcccccggcc
CTCF	hg38_ncbiRefSeqCurated_NM_001145373.3	1531	1549	+	13.1364	7.33e-06	0.0198	tgaccagcagaggccaaac
SP1	hg38_ncbiRefSeqCurated_NM_001145373.3	1860	1874	-	13.6735	7.33e-06	0.0105	CGCGCCCCGCCCCCT
Bcl6	hg38_ncbiRefSeqCurated_NM_001145373.3	467	480	+	14.2903	7.33e-06	0.0291	attcctggaattca
Nr2f1	hg38_ncbiRefSeqCurated_NM_001145373.3	754	762	-	13.4756	7.34e-06	0.0287	CAGAGGTCA
TEAD1	hg38_ncbiRefSeqCurated_NM_001145373.3	479	487	-	13.2245	7.34e-06	0.0146	TGGAATGTG
Klf5	hg38_ncbiRefSeqCurated_NM_001145373.3	1862	1876	+	14.197	7.37e-06	0.00665	ggggcggggcgcggg
KLF12	hg38_ncbiRefSeqCurated_NM_001145373.3	1826	1840	+	14.1429	7.39e-06	0.00366	gagggccacgcccgt
SP1	hg38_ncbiRefSeqCurated_NM_001145373.3	1820	1841	-	10.7879	7.39e-06	0.00263	CACGGGCGTGGCCCTCGGCGCG
Yy1	hg38_ncbiRefSeqCurated_NM_001145373.3	1087	1098	+	14.3333	7.39e-06	0.0286	catgatggcgcc
ZNF2	hg38_ncbiRefSeqCurated_NM_001145373.3	1785	1793	+	14.578	7.4e-06	0.0246	cgcgccccc
Sp1	hg38_ncbiRefSeqCurated_NM_001145373.3	1985	1994	-	14.3158	7.41e-06	0.00656	GAGGCGGGGC
CTCF	hg38_ncbiRefSeqCurated_NM_001145373.3	1534	1546	-	13.9898	7.43e-06	0.0135	TGGCCTCTGCTGG
ZNF449	hg38_ncbiRefSeqCurated_NM_001145373.3	1748	1768	+	14.2959	7.44e-06	0.0261	ggaggcccagccaggatccca
ZNF281	hg38_ncbiRefSeqCurated_NM_001145373.3	1878	1892	+	13.4848	7.45e-06	0.0111	cggagtgggcggggc
PRDM14	hg38_ncbiRefSeqCurated_NM_001145373.3	787	798	-	14.2364	7.45e-06	0.0296	ACTTAGGGCCCT
TFDP1	hg38_ncbiRefSeqCurated_NM_001145373.3	1228	1238	+	14.4404	7.46e-06	0.0247	aggcgggaaac
RXRG	hg38_ncbiRefSeqCurated_NM_001145373.3	728	741	+	13.2414	7.47e-06	0.0269	caggtcacgacttt
ZNF212	hg38_ncbiRefSeqCurated_NM_001145373.3	1305	1334	-	-4.38384	7.51e-06	0.00605	CCCGGCTAATTTTCTTTCTTTCTTTCTTTC
RXRG	hg38_ncbiRefSeqCurated_NM_001145373.3	728	741	+	13.2755	7.52e-06	0.027	caggtcacgacttt
ZBTB14	hg38_ncbiRefSeqCurated_NM_001145373.3	1808	1816	-	15.1837	7.52e-06	0.00802	GCGCGCGCG
ZNF596	hg38_ncbiRefSeqCurated_NM_001145373.3	1744	1758	-	14.2569	7.54e-06	0.0256	GCTGGGCCTCCCGCC
Egr3	hg38_ncbiRefSeqCurated_NM_001145373.3	1880	1889	-	12.5253	7.54e-06	0.0141	CCGCCCACTC
USF1	hg38_ncbiRefSeqCurated_NM_001145373.3	1943	1954	-	14.5606	7.57e-06	0.0139	CGTCACGTGGAC
RXRG	hg38_ncbiRefSeqCurated_NM_001145373.3	728	741	+	13.9394	7.57e-06	0.0287	caggtcacgacttt
Cbfb	hg38_ncbiRefSeqCurated_NM_001145373.3	1349	1359	+	13.5455	7.57e-06	0.0292	cctgtggtttc
CBFB	hg38_ncbiRefSeqCurated_NM_001145373.3	1349	1359	+	13.5455	7.57e-06	0.0292	cctgtggtttc
TFDP1	hg38_ncbiRefSeqCurated_NM_001145373.3	1860	1873	+	13.9919	7.58e-06	0.0113	agggggcggggcgc
XBP1	hg38_ncbiRefSeqCurated_NM_001145373.3	1948	1959	+	13.9184	7.6e-06	0.0282	cgtgacgcggcc
ZNF44	hg38_ncbiRefSeqCurated_NM_001145373.3	1394	1423	-	13.9817	7.61e-06	0.025	GCTCACTGCAGCCTTGACTTCCCGGGCTCA
ZNF571	hg38_ncbiRefSeqCurated_NM_001145373.3	1982	1996	+	13.4587	7.63e-06	0.00966	gcggccccgcctccc
KLF1	hg38_ncbiRefSeqCurated_NM_001145373.3	1796	1809	-	14.2727	7.63e-06	0.00719	CGGGCGGGGCGAGG
RARB	hg38_ncbiRefSeqCurated_NM_001145373.3	890	905	+	13.4388	7.64e-06	0.0288	taggtcagaggtgcaa
ZNF713	hg38_ncbiRefSeqCurated_NM_001145373.3	1308	1326	-	6.37755	7.65e-06	0.00749	ATTTTCTTTCTTTCTTTCT
CTCF	hg38_ncbiRefSeqCurated_NM_001145373.3	1855	1867	-	13.949	7.67e-06	0.0135	CGCCCCCTACCGC
Egr1	hg38_ncbiRefSeqCurated_NM_001145373.3	1876	1891	-	12.4796	7.69e-06	0.028	CCCCGCCCACTCCGGC
EGR4	hg38_ncbiRefSeqCurated_NM_001145373.3	1802	1814	+	12.9592	7.7e-06	0.0136	cccgcccgcgcgc
LHX6	hg38_ncbiRefSeqCurated_NM_001145373.3	395	410	-	12.2673	7.74e-06	0.0154	TAATTGGACCTAATTA
PAX6	hg38_ncbiRefSeqCurated_NM_001145373.3	1169	1181	+	11.244	7.75e-06	0.0151	gacgcggcggttc
CTCF	hg38_ncbiRefSeqCurated_NM_001145373.3	1529	1549	-	13.6429	7.76e-06	0.0289	GTTTGGCCTCTGCTGGTCATG
ZNF71	hg38_ncbiRefSeqCurated_NM_001145373.3	126	149	+	13.2545	7.77e-06	0.0273	tttcctttttctaattagccatga
CTCF	hg38_ncbiRefSeqCurated_NM_001145373.3	1855	1869	-	13.7143	7.78e-06	0.0276	CCCGCCCCCTACCGC
ZIC4	hg38_ncbiRefSeqCurated_NM_001145373.3	1853	1867	-	14.0769	7.79e-06	0.0294	CGCCCCCTACCGCGC
NFIC	hg38_ncbiRefSeqCurated_NM_001145373.3	252	267	-	14.2569	7.8e-06	0.0145	ACTGGCAGGGTCCCAG
Nr1h3	hg38_ncbiRefSeqCurated_NM_001145373.3	753	767	-	13.5935	7.81e-06	0.0299	CTAGCCAGAGGTCAA
Egr1	hg38_ncbiRefSeqCurated_NM_001145373.3	1801	1814	-	14.0152	7.81e-06	0.00823	GCGCGCGGGCGGGG
ZIC4	hg38_ncbiRefSeqCurated_NM_001145373.3	1853	1867	-	14.051	7.84e-06	0.028	CGCCCCCTACCGCGC
ZNF487	hg38_ncbiRefSeqCurated_NM_001145373.3	1296	1324	+	2.28	7.85e-06	0.00284	aaaaaaaaagaaagaaagaaagaaagaaa
KLF16	hg38_ncbiRefSeqCurated_NM_001145373.3	1795	1804	+	14.102	7.85e-06	0.0145	gcctcgcccc
TEAD1	hg38_ncbiRefSeqCurated_NM_001145373.3	478	490	+	14.1057	7.88e-06	0.0289	tcacattccaccg
CTCF	hg38_ncbiRefSeqCurated_NM_001145373.3	1854	1868	-	13.3367	7.9e-06	0.0258	CCGCCCCCTACCGCG
Klf4	hg38_ncbiRefSeqCurated_NM_001145373.3	1574	1588	-	13.8182	7.92e-06	0.00993	CGGCATGGGTGTGGA
KLF11	hg38_ncbiRefSeqCurated_NM_001145373.3	1795	1816	+	9.77551	7.94e-06	0.00711	gcctcgccccgcccgcgcgcgc
CTCF	hg38_ncbiRefSeqCurated_NM_001145373.3	1528	1547	+	13.9091	7.96e-06	0.0296	ccatgaccagcagaggccaa
RARG	hg38_ncbiRefSeqCurated_NM_001145373.3	728	741	+	13.7818	7.97e-06	0.0313	caggtcacgacttt
ARGFX	hg38_ncbiRefSeqCurated_NM_001145373.3	135	144	+	14.2376	7.98e-06	0.0159	tctaattagc
KLF12	hg38_ncbiRefSeqCurated_NM_001145373.3	1829	1839	+	14.0102	7.98e-06	0.0172	ggccacgcccg
Klf15	hg38_ncbiRefSeqCurated_NM_001145373.3	1786	1804	-	13.3788	7.98e-06	0.00577	GGGGCGAGGCCGGGGGCGC
KLF15	hg38_ncbiRefSeqCurated_NM_001145373.3	1786	1804	-	13.3788	7.98e-06	0.00573	GGGGCGAGGCCGGGGGCGC
ZBTB26	hg38_ncbiRefSeqCurated_NM_001145373.3	1809	1829	-	12.1717	7.99e-06	0.0036	CCTCGGCGCGCGAGCGCGCGC
KLF15	hg38_ncbiRefSeqCurated_NM_001145373.3	1985	1996	+	13.4545	8.01e-06	0.0097	gccccgcctccc
ZNF487	hg38_ncbiRefSeqCurated_NM_001145373.3	1145	1173	+	2.2	8.02e-06	0.00284	aaaagaaaaaaaaaaaaaggaaaagacgc
Zeb1	hg38_ncbiRefSeqCurated_NM_001145373.3	1345	1354	-	13.4128	8.02e-06	0.0244	CACAGGTGTG
ZEB1	hg38_ncbiRefSeqCurated_NM_001145373.3	1345	1354	-	13.4128	8.02e-06	0.0244	CACAGGTGTG
ZNF460	hg38_ncbiRefSeqCurated_NM_001145373.3	1779	1790	+	14.2569	8.04e-06	0.0128	ggcctccgcgcc
ZNF713	hg38_ncbiRefSeqCurated_NM_001145373.3	1300	1318	-	6.40816	8.06e-06	0.0103	TCTTTCTTTCTTTCTTTTT
Sp5	hg38_ncbiRefSeqCurated_NM_001145373.3	1800	1809	-	14.082	8.06e-06	0.00911	CGGGCGGGGC
RARG	hg38_ncbiRefSeqCurated_NM_001145373.3	728	741	-	13.7576	8.08e-06	0.0319	AAAGTCGTGACCTG
ZNF182	hg38_ncbiRefSeqCurated_NM_001145373.3	1154	1165	-	14.1964	8.09e-06	0.00635	TCCTTTTTTTTT
SP8	hg38_ncbiRefSeqCurated_NM_001145373.3	1985	1996	+	14.1327	8.1e-06	0.00998	gccccgcctccc
KLF6	hg38_ncbiRefSeqCurated_NM_001145373.3	1883	1893	-	14.0408	8.11e-06	0.0189	CGCCCCGCCCA
CTCF	hg38_ncbiRefSeqCurated_NM_001145373.3	1533	1545	-	14.051	8.12e-06	0.0306	GGCCTCTGCTGGT
KLF1	hg38_ncbiRefSeqCurated_NM_001145373.3	1742	1749	-	14.3061	8.13e-06	0.0144	CCCGCCCA
KLF1	hg38_ncbiRefSeqCurated_NM_001145373.3	1883	1890	-	14.3061	8.13e-06	0.0144	CCCGCCCA
ZNF527	hg38_ncbiRefSeqCurated_NM_001145373.3	22	42	+	13.8727	8.13e-06	0.0285	cttctgtttcagaacaccagc
STAT3	hg38_ncbiRefSeqCurated_NM_001145373.3	468	479	-	14.0152	8.15e-06	0.0324	GAATTCCAGGAA
ZNF180	hg38_ncbiRefSeqCurated_NM_001145373.3	1859	1879	-	13.1193	8.16e-06	0.00236	CGGCCCGCGCCCCGCCCCCTA
Foxo3	hg38_ncbiRefSeqCurated_NM_001145373.3	1970	1981	+	13.4476	8.18e-06	0.0325	aggtaaacaacc
ZNF384	hg38_ncbiRefSeqCurated_NM_001145373.3	1147	1158	+	13.9787	8.19e-06	0.00539	aagaaaaaaaaa
ATF3	hg38_ncbiRefSeqCurated_NM_001145373.3	1735	1745	+	14.398	8.2e-06	0.0301	agtcacgtggg
USF1	hg38_ncbiRefSeqCurated_NM_001145373.3	1942	1955	-	14.1327	8.22e-06	0.0144	GCGTCACGTGGACT
ZNF341	hg38_ncbiRefSeqCurated_NM_001145373.3	1882	1902	-	13.7857	8.22e-06	0.00527	GCGCCTGCTCGCCCCGCCCAC
TEAD4	hg38_ncbiRefSeqCurated_NM_001145373.3	1931	1943	+	13.4848	8.22e-06	0.0163	gcattccagtgag
E2F1	hg38_ncbiRefSeqCurated_NM_001145373.3	1804	1818	+	14.1735	8.23e-06	0.00354	cgcccgcgcgcgctc
Zbtb41	hg38_ncbiRefSeqCurated_NM_001145373.3	1042	1050	+	14.8852	8.26e-06	0.0309	ggaaggggg
Runx1	hg38_ncbiRefSeqCurated_NM_001145373.3	1348	1358	+	13.5862	8.26e-06	0.0321	acctgtggttt
ARGFX	hg38_ncbiRefSeqCurated_NM_001145373.3	135	144	-	13.84	8.27e-06	0.0258	GCTAATTAGA
ARGFX	hg38_ncbiRefSeqCurated_NM_001145373.3	135	144	+	13.7921	8.27e-06	0.0258	tctaattagc
KLF4	hg38_ncbiRefSeqCurated_NM_001145373.3	1829	1839	+	14.398	8.28e-06	0.00755	ggccacgcccg
KLF6	hg38_ncbiRefSeqCurated_NM_001145373.3	1883	1893	-	14.0862	8.28e-06	0.0197	CGCCCCGCCCA
ZNF740	hg38_ncbiRefSeqCurated_NM_001145373.3	1882	1894	-	13.4184	8.36e-06	0.0299	TCGCCCCGCCCAC
ZNF792	hg38_ncbiRefSeqCurated_NM_001145373.3	1797	1826	+	-9.59184	8.37e-06	0.00419	ctcgccccgcccgcgcgcgctcgcgcgccg
KLF6	hg38_ncbiRefSeqCurated_NM_001145373.3	1883	1893	-	14.4898	8.41e-06	0.0103	CGCCCCGCCCA
E2F2	hg38_ncbiRefSeqCurated_NM_001145373.3	1804	1814	+	14.0408	8.42e-06	0.00409	cgcccgcgcgc
ZNF287	hg38_ncbiRefSeqCurated_NM_001145373.3	1301	1333	-	11.7168	8.42e-06	0.00121	CCGGCTAATTTTCTTTCTTTCTTTCTTTCTTTT
RXRB	hg38_ncbiRefSeqCurated_NM_001145373.3	728	741	+	13.6768	8.43e-06	0.0321	caggtcacgacttt
Esr2	hg38_ncbiRefSeqCurated_NM_001145373.3	1778	1792	+	13.7576	8.44e-06	0.0313	aggcctccgcgcccc
ESR2	hg38_ncbiRefSeqCurated_NM_001145373.3	1778	1792	+	13.7576	8.44e-06	0.0313	aggcctccgcgcccc
Zfp329	hg38_ncbiRefSeqCurated_NM_001145373.3	1540	1551	-	12.0656	8.47e-06	0.0335	CTGTTTGGCCTC
SP1	hg38_ncbiRefSeqCurated_NM_001145373.3	1982	1996	+	13.3776	8.48e-06	0.0105	gcggccccgcctccc
NFIB	hg38_ncbiRefSeqCurated_NM_001145373.3	249	269	-	12.5408	8.5e-06	0.0302	TGACTGGCAGGGTCCCAGCTC
KLF10	hg38_ncbiRefSeqCurated_NM_001145373.3	1784	1792	-	14.1573	8.51e-06	0.0079	GGGGCGCGG
KLF10	hg38_ncbiRefSeqCurated_NM_001145373.3	1867	1875	+	14.1573	8.51e-06	0.0079	ggggcgcgg
KLF12	hg38_ncbiRefSeqCurated_NM_001145373.3	1784	1792	-	14.809	8.51e-06	0.00732	GGGGCGCGG
KLF12	hg38_ncbiRefSeqCurated_NM_001145373.3	1867	1875	+	14.809	8.51e-06	0.00732	ggggcgcgg
ZNF180	hg38_ncbiRefSeqCurated_NM_001145373.3	1878	1898	-	13.0367	8.53e-06	0.00236	CTGCTCGCCCCGCCCACTCCG
ZNF320	hg38_ncbiRefSeqCurated_NM_001145373.3	1769	1795	-	12.4719	8.58e-06	0.0296	CCGGGGGCGCGGAGGCCTGAGCAGTCC
ZNF212	hg38_ncbiRefSeqCurated_NM_001145373.3	1291	1320	-	-4.85859	8.58e-06	0.00605	TTTCTTTCTTTCTTTCTTTTTTTTTAAGGC
ZNF416	hg38_ncbiRefSeqCurated_NM_001145373.3	1003	1013	+	14.2857	8.61e-06	0.0312	tagctgggcac
THRB	hg38_ncbiRefSeqCurated_NM_001145373.3	727	742	+	13.8273	8.62e-06	0.0325	gcaggtcacgactttc
E2f1	hg38_ncbiRefSeqCurated_NM_001145373.3	1984	1995	-	14.0455	8.62e-06	0.00566	GGAGGCGGGGCC
MLX	hg38_ncbiRefSeqCurated_NM_001145373.3	1735	1745	+	13.5408	8.62e-06	0.0164	agtcacgtggg
Sox2	hg38_ncbiRefSeqCurated_NM_001145373.3	654	669	-	13.7921	8.63e-06	0.0342	GCCTTTGTAAGGGAAA
PAX6	hg38_ncbiRefSeqCurated_NM_001145373.3	392	402	-	13.3267	8.63e-06	0.0344	CCTAATTAATA
RXRB	hg38_ncbiRefSeqCurated_NM_001145373.3	728	741	-	13.4483	8.66e-06	0.0339	AAAGTCGTGACCTG
Sp1	hg38_ncbiRefSeqCurated_NM_001145373.3	1858	1881	+	12.3629	8.66e-06	0.00148	gtagggggcggggcgcgggccgga
GLIS2	hg38_ncbiRefSeqCurated_NM_001145373.3	1853	1866	-	13.7755	8.67e-06	0.0319	GCCCCCTACCGCGC
EGR1	hg38_ncbiRefSeqCurated_NM_001145373.3	1878	1890	-	13.449	8.7e-06	0.0104	CCCGCCCACTCCG
Mzf1	hg38_ncbiRefSeqCurated_NM_001145373.3	1045	1054	-	12.7041	8.71e-06	0.034	TGATCCCCCT
Foxo4	hg38_ncbiRefSeqCurated_NM_001145373.3	1970	1979	+	9.75439	8.71e-06	0.0347	aggtaaacaa
ZNF530	hg38_ncbiRefSeqCurated_NM_001145373.3	1784	1801	-	12.8776	8.73e-06	0.0293	GCGAGGCCGGGGGCGCGG
RXRB	hg38_ncbiRefSeqCurated_NM_001145373.3	728	741	+	13.4747	8.74e-06	0.0336	caggtcacgacttt
Xbp1	hg38_ncbiRefSeqCurated_NM_001145373.3	1945	1953	-	8.96939	8.74e-06	0.0167	GTCACGTGG
Xbp1	hg38_ncbiRefSeqCurated_NM_001145373.3	1736	1744	+	8.96939	8.74e-06	0.0167	gtcacgtgg
ZNF483	hg38_ncbiRefSeqCurated_NM_001145373.3	1636	1650	+	12.7041	8.85e-06	0.0327	agcagctcccatccc
KLF6	hg38_ncbiRefSeqCurated_NM_001145373.3	1862	1872	-	14.3878	8.85e-06	0.0103	CGCCCCGCCCC
USF1	hg38_ncbiRefSeqCurated_NM_001145373.3	1940	1954	-	13.8061	8.85e-06	0.0157	CGTCACGTGGACTCA
ZNF22	hg38_ncbiRefSeqCurated_NM_001145373.3	1150	1158	-	16.7143	8.86e-06	0.00582	TTTTTTTTT
ZNF22	hg38_ncbiRefSeqCurated_NM_001145373.3	1151	1159	-	16.7143	8.86e-06	0.00582	TTTTTTTTT
ZNF22	hg38_ncbiRefSeqCurated_NM_001145373.3	1152	1160	-	16.7143	8.86e-06	0.00582	TTTTTTTTT
ZNF22	hg38_ncbiRefSeqCurated_NM_001145373.3	1153	1161	-	16.7143	8.86e-06	0.00582	TTTTTTTTT
ZNF22	hg38_ncbiRefSeqCurated_NM_001145373.3	1154	1162	-	16.7143	8.86e-06	0.00582	TTTTTTTTT
ZNF22	hg38_ncbiRefSeqCurated_NM_001145373.3	1296	1304	-	16.7143	8.86e-06	0.00582	TTTTTTTTT
Arid3a	hg38_ncbiRefSeqCurated_NM_001145373.3	283	291	+	9.0354	8.86e-06	0.0353	taattaaaa
RARG	hg38_ncbiRefSeqCurated_NM_001145373.3	890	905	+	13.7041	8.88e-06	0.0339	taggtcagaggtgcaa
CTCF	hg38_ncbiRefSeqCurated_NM_001145373.3	1480	1490	-	14.5446	8.88e-06	0.00499	CTTTTATCTTT
Klf14	hg38_ncbiRefSeqCurated_NM_001145373.3	1800	1809	-	12.2787	8.91e-06	0.0103	CGGGCGGGGC
Msgn1	hg38_ncbiRefSeqCurated_NM_001145373.3	877	888	-	14.5152	8.91e-06	0.035	GCCATTTGGCAA
ZNF443	hg38_ncbiRefSeqCurated_NM_001145373.3	1205	1225	-	11.991	8.91e-06	0.0229	ACCTCCTAAAGTGTTGGGATT
Klf12	hg38_ncbiRefSeqCurated_NM_001145373.3	1800	1809	+	12.5714	8.92e-06	0.00819	gccccgcccg
E2F2	hg38_ncbiRefSeqCurated_NM_001145373.3	1815	1825	-	13.9898	8.92e-06	0.00409	GGCGCGCGAGC
ZNF655	hg38_ncbiRefSeqCurated_NM_001145373.3	1619	1628	+	8.44737	8.94e-06	0.0356	catgctaact
Vsx1	hg38_ncbiRefSeqCurated_NM_001145373.3	136	144	-	8.72549	8.94e-06	0.0356	GCTAATTAG
PAX4	hg38_ncbiRefSeqCurated_NM_001145373.3	136	144	+	9.4902	8.94e-06	0.0356	ctaattagc
ESX1	hg38_ncbiRefSeqCurated_NM_001145373.3	136	144	-	9.04902	8.94e-06	0.0356	GCTAATTAG
VSX1	hg38_ncbiRefSeqCurated_NM_001145373.3	136	144	-	7.35321	8.94e-06	0.0356	GCTAATTAG
PATZ1	hg38_ncbiRefSeqCurated_NM_001145373.3	1862	1883	+	13.5069	8.96e-06	0.00388	ggggcggggcgcgggccggagt
RXRA	hg38_ncbiRefSeqCurated_NM_001145373.3	751	765	-	13.1919	9e-06	0.0191	AGCCAGAGGTCAAAA
SP2	hg38_ncbiRefSeqCurated_NM_001145373.3	1859	1875	-	12.5816	9.02e-06	0.0168	CCGCGCCCCGCCCCCTA
LHX2	hg38_ncbiRefSeqCurated_NM_001145373.3	134	145	+	12.4776	9.03e-06	0.0359	ttctaattagcc
RARG	hg38_ncbiRefSeqCurated_NM_001145373.3	890	905	+	13.0816	9.04e-06	0.0354	taggtcagaggtgcaa
KLF5	hg38_ncbiRefSeqCurated_NM_001145373.3	1791	1804	-	13.9242	9.04e-06	0.0112	GGGGCGAGGCCGGG
USF2	hg38_ncbiRefSeqCurated_NM_001145373.3	1942	1957	-	14.051	9.05e-06	0.0164	CCGCGTCACGTGGACT
ZNF225	hg38_ncbiRefSeqCurated_NM_001145373.3	1147	1174	-	8.01	9.06e-06	0.00684	CGCGTCTTTTCCTTTTTTTTTTTTTCTT
ZNF283	hg38_ncbiRefSeqCurated_NM_001145373.3	1799	1822	+	13.2752	9.11e-06	0.00943	cgccccgcccgcgcgcgctcgcgc
KLF17	hg38_ncbiRefSeqCurated_NM_001145373.3	1861	1872	-	13.8163	9.11e-06	0.00855	CGCCCCGCCCCC
Egr1	hg38_ncbiRefSeqCurated_NM_001145373.3	1784	1797	-	13.7121	9.16e-06	0.00823	GGCCGGGGGCGCGG
CTCF	hg38_ncbiRefSeqCurated_NM_001145373.3	1854	1868	-	13.1743	9.16e-06	0.0304	CCGCCCCCTACCGCG
CTCF	hg38_ncbiRefSeqCurated_NM_001145373.3	1853	1867	-	13.5102	9.17e-06	0.0161	CGCCCCCTACCGCGC
Rxrb	hg38_ncbiRefSeqCurated_NM_001145373.3	241	250	-	13.2418	9.18e-06	0.0297	TCAGGTCACT
RXRB	hg38_ncbiRefSeqCurated_NM_001145373.3	241	250	-	13.2418	9.18e-06	0.0294	TCAGGTCACT
RXRG	hg38_ncbiRefSeqCurated_NM_001145373.3	728	741	+	8.63265	9.19e-06	0.0347	caggtcacgacttt
ZNF281	hg38_ncbiRefSeqCurated_NM_001145373.3	1712	1726	+	13.0758	9.21e-06	0.0111	aggtgggggaagcgg
ZNF529	hg38_ncbiRefSeqCurated_NM_001145373.3	1849	1875	-	9.80808	9.23e-06	0.01	CCGCGCCCCGCCCCCTACCGCGCTCCG
USF1	hg38_ncbiRefSeqCurated_NM_001145373.3	1735	1744	-	14.2661	9.24e-06	0.0174	CCACGTGACT
ZNF148	hg38_ncbiRefSeqCurated_NM_001145373.3	1882	1893	-	13.7857	9.29e-06	0.0102	CGCCCCGCCCAC
NR2F2	hg38_ncbiRefSeqCurated_NM_001145373.3	299	311	+	13.6818	9.3e-06	0.0121	ctagggtcaaggg
ZFP28	hg38_ncbiRefSeqCurated_NM_001145373.3	1294	1313	-	12.1818	9.3e-06	0.0182	CTTTCTTTCTTTTTTTTTAA
EGR1	hg38_ncbiRefSeqCurated_NM_001145373.3	1802	1815	+	9.81034	9.3e-06	0.0175	cccgcccgcgcgcg
ZNF235	hg38_ncbiRefSeqCurated_NM_001145373.3	1301	1330	-	13.1584	9.3e-06	0.00172	GCTAATTTTCTTTCTTTCTTTCTTTCTTTT
Zfp281	hg38_ncbiRefSeqCurated_NM_001145373.3	1713	1727	-	13.7073	9.31e-06	0.0263	ACCGCTTCCCCCACC
PAX6	hg38_ncbiRefSeqCurated_NM_001145373.3	1842	1854	+	11.1429	9.32e-06	0.0151	acgtcggcggagc
FOXA3	hg38_ncbiRefSeqCurated_NM_001145373.3	219	234	-	10.6735	9.32e-06	0.037	GCTTATGTAAATTAAC
YY1	hg38_ncbiRefSeqCurated_NM_001145373.3	1087	1098	-	14	9.34e-06	0.0345	GGCGCCATCATG
NFIX	hg38_ncbiRefSeqCurated_NM_001145373.3	411	419	-	10.8265	9.34e-06	0.034	CTTGGCACA
E2f4	hg38_ncbiRefSeqCurated_NM_001145373.3	1798	1811	-	13.8878	9.36e-06	0.00827	CGCGGGCGGGGCGA
ZNF98	hg38_ncbiRefSeqCurated_NM_001145373.3	1146	1166	-	13.3182	9.37e-06	0.00522	TTCCTTTTTTTTTTTTTCTTT
BCL6B	hg38_ncbiRefSeqCurated_NM_001145373.3	466	481	-	11.9796	9.37e-06	0.0372	GTGAATTCCAGGAATT
Stat2	hg38_ncbiRefSeqCurated_NM_001145373.3	1142	1154	+	13.7518	9.37e-06	0.028	agaaaaagaaaaa
ALX3	hg38_ncbiRefSeqCurated_NM_001145373.3	135	144	+	12.0088	9.38e-06	0.0373	tctaattagc
CTCF	hg38_ncbiRefSeqCurated_NM_001145373.3	1853	1873	-	12.898	9.38e-06	0.0306	GCGCCCCGCCCCCTACCGCGC
Sp3	hg38_ncbiRefSeqCurated_NM_001145373.3	1864	1883	+	13.6514	9.4e-06	0.00336	ggcggggcgcgggccggagt
SP3	hg38_ncbiRefSeqCurated_NM_001145373.3	1864	1883	+	13.6514	9.4e-06	0.00333	ggcggggcgcgggccggagt
USF2	hg38_ncbiRefSeqCurated_NM_001145373.3	1940	1954	-	13.8163	9.46e-06	0.0171	CGTCACGTGGACTCA
Pax5	hg38_ncbiRefSeqCurated_NM_001145373.3	1800	1818	-	13.5179	9.48e-06	0.0203	GAGCGCGCGCGGGCGGGGC
Zbtb24	hg38_ncbiRefSeqCurated_NM_001145373.3	711	722	-	13.8033	9.49e-06	0.0346	CGGGGCAAGATA
POU2F1	hg38_ncbiRefSeqCurated_NM_001145373.3	222	233	-	13.73	9.51e-06	0.0378	CTTATGTAAATT
Irf3	hg38_ncbiRefSeqCurated_NM_001145373.3	1147	1166	+	13.5547	9.51e-06	0.00326	aagaaaaaaaaaaaaaggaa
IRF3	hg38_ncbiRefSeqCurated_NM_001145373.3	1147	1166	+	13.5547	9.51e-06	0.00324	aagaaaaaaaaaaaaaggaa
CTCF	hg38_ncbiRefSeqCurated_NM_001145373.3	1531	1548	-	12.9184	9.51e-06	0.0329	TTTGGCCTCTGCTGGTCA
ZNF441	hg38_ncbiRefSeqCurated_NM_001145373.3	1873	1884	-	14.2936	9.52e-06	0.00785	CACTCCGGCCCG
KLF4	hg38_ncbiRefSeqCurated_NM_001145373.3	1799	1810	+	13.6273	9.53e-06	0.0112	cgccccgcccgc
ZFP82	hg38_ncbiRefSeqCurated_NM_001145373.3	1302	1325	-	13.2207	9.53e-06	0.019	TTTTCTTTCTTTCTTTCTTTCTTT
Irf3	hg38_ncbiRefSeqCurated_NM_001145373.3	1299	1318	+	13.5469	9.56e-06	0.00326	aaaaaagaaagaaagaaaga
IRF3	hg38_ncbiRefSeqCurated_NM_001145373.3	1299	1318	+	13.5469	9.56e-06	0.00324	aaaaaagaaagaaagaaaga
KLF1	hg38_ncbiRefSeqCurated_NM_001145373.3	1980	1994	+	14.0408	9.57e-06	0.0068	ccgcggccccgcctc
E2F2	hg38_ncbiRefSeqCurated_NM_001145373.3	1813	1823	-	13.8878	9.58e-06	0.00409	CGCGCGAGCGC
FOXC1	hg38_ncbiRefSeqCurated_NM_001145373.3	386	399	-	14.0693	9.58e-06	0.019	AATTAATATTTACT
KLF12	hg38_ncbiRefSeqCurated_NM_001145373.3	1862	1872	-	13.7653	9.6e-06	0.0109	CGCCCCGCCCC
EGR1	hg38_ncbiRefSeqCurated_NM_001145373.3	1736	1749	-	9.7069	9.6e-06	0.0175	CCCGCCCACGTGAC
Stat5a	hg38_ncbiRefSeqCurated_NM_001145373.3	467	476	-	14.6667	9.61e-06	0.0382	TTCCAGGAAT
ZNF736	hg38_ncbiRefSeqCurated_NM_001145373.3	288	299	+	12.8776	9.61e-06	0.0378	aaaagccctggc
THRB	hg38_ncbiRefSeqCurated_NM_001145373.3	242	260	-	9.76531	9.61e-06	0.0251	GGGTCCCAGCTCAGGTCAC
TCF4	hg38_ncbiRefSeqCurated_NM_001145373.3	1345	1354	+	11.4444	9.62e-06	0.0361	cacacctgtg
VENTX	hg38_ncbiRefSeqCurated_NM_001145373.3	392	402	-	12.6436	9.64e-06	0.0384	CCTAATTAATA
BCL6B	hg38_ncbiRefSeqCurated_NM_001145373.3	466	481	-	11.5	9.69e-06	0.0384	GTGAATTCCAGGAATT
FOXK1	hg38_ncbiRefSeqCurated_NM_001145373.3	1969	1979	+	11.7767	9.69e-06	0.0386	gaggtaaacaa
EGR1	hg38_ncbiRefSeqCurated_NM_001145373.3	1857	1876	-	12.9082	9.7e-06	0.00586	CCCGCGCCCCGCCCCCTACC
Sp1	hg38_ncbiRefSeqCurated_NM_001145373.3	1786	1809	-	12.1452	9.71e-06	0.00151	CGGGCGGGGCGAGGCCGGGGGCGC
Npas2	hg38_ncbiRefSeqCurated_NM_001145373.3	1736	1745	+	14.0183	9.73e-06	0.019	gtcacgtggg
ZFP82	hg38_ncbiRefSeqCurated_NM_001145373.3	1143	1166	-	13.1862	9.74e-06	0.019	TTCCTTTTTTTTTTTTTCTTTTTC
POU2F1	hg38_ncbiRefSeqCurated_NM_001145373.3	222	233	-	13.7117	9.76e-06	0.0388	CTTATGTAAATT
ZNF304	hg38_ncbiRefSeqCurated_NM_001145373.3	1848	1871	-	13	9.77e-06	0.00392	GCCCCGCCCCCTACCGCGCTCCGC
ZNF212	hg38_ncbiRefSeqCurated_NM_001145373.3	1141	1170	-	-5.32323	9.78e-06	0.00605	TCTTTTCCTTTTTTTTTTTTTCTTTTTCTT
POU3F3	hg38_ncbiRefSeqCurated_NM_001145373.3	221	233	-	13.78	9.78e-06	0.0389	CTTATGTAAATTA
WT1	hg38_ncbiRefSeqCurated_NM_001145373.3	1878	1897	+	12.9091	9.78e-06	0.00449	cggagtgggcggggcgagca
CTCF	hg38_ncbiRefSeqCurated_NM_001145373.3	1531	1548	-	13.2857	9.78e-06	0.0349	TTTGGCCTCTGCTGGTCA
HES1	hg38_ncbiRefSeqCurated_NM_001145373.3	1736	1745	-	9.51485	9.8e-06	0.0378	CCCACGTGAC
ZNF740	hg38_ncbiRefSeqCurated_NM_001145373.3	1882	1891	-	13.9174	9.8e-06	0.0351	CCCCGCCCAC
POU3F3	hg38_ncbiRefSeqCurated_NM_001145373.3	221	233	-	13.7387	9.81e-06	0.039	CTTATGTAAATTA
POU2F2	hg38_ncbiRefSeqCurated_NM_001145373.3	222	232	-	14.2449	9.81e-06	0.039	TTATGTAAATT
Sp2	hg38_ncbiRefSeqCurated_NM_001145373.3	1777	1798	-	13.187	9.82e-06	0.00243	AGGCCGGGGGCGCGGAGGCCTG
SP2	hg38_ncbiRefSeqCurated_NM_001145373.3	1777	1798	-	13.187	9.82e-06	0.00243	AGGCCGGGGGCGCGGAGGCCTG
Pou1f1	hg38_ncbiRefSeqCurated_NM_001145373.3	136	144	+	9.57692	9.82e-06	0.0315	ctaattagc
Gsx2	hg38_ncbiRefSeqCurated_NM_001145373.3	136	144	+	9.1165	9.82e-06	0.0391	ctaattagc
ZNF281	hg38_ncbiRefSeqCurated_NM_001145373.3	1642	1653	+	12.6531	9.84e-06	0.0368	tcccatcccgca
ZNF655	hg38_ncbiRefSeqCurated_NM_001145373.3	1619	1628	+	8.31783	9.85e-06	0.0392	catgctaact
CTCFL	hg38_ncbiRefSeqCurated_NM_001145373.3	1786	1797	-	13.8061	9.85e-06	0.0157	GGCCGGGGGCGC
ZNF317	hg38_ncbiRefSeqCurated_NM_001145373.3	18	29	+	13.8899	9.87e-06	0.0393	ttgtcttctgtt
EGR3	hg38_ncbiRefSeqCurated_NM_001145373.3	1878	1890	-	12.5	9.89e-06	0.0175	CCCGCCCACTCCG
STAT2	hg38_ncbiRefSeqCurated_NM_001145373.3	1297	1315	+	13.5	9.9e-06	0.0192	aaaaaaaagaaagaaagaa
Snai1	hg38_ncbiRefSeqCurated_NM_001145373.3	1710	1717	+	14.374	9.9e-06	0.0367	ccaggtgg
SNAI1	hg38_ncbiRefSeqCurated_NM_001145373.3	1710	1717	+	14.374	9.9e-06	0.0367	ccaggtgg
CTCF	hg38_ncbiRefSeqCurated_NM_001145373.3	1854	1868	-	13.1224	9.93e-06	0.0281	CCGCCCCCTACCGCG
KLF2	hg38_ncbiRefSeqCurated_NM_001145373.3	1829	1839	+	13.8182	9.95e-06	0.0115	ggccacgcccg
XBP1	hg38_ncbiRefSeqCurated_NM_001145373.3	1838	1849	+	13.5306	9.95e-06	0.0381	cgtgacgtcggc
CREB1	hg38_ncbiRefSeqCurated_NM_001145373.3	1839	1848	+	14.102	9.97e-06	0.0369	gtgacgtcgg
VEZF1	hg38_ncbiRefSeqCurated_NM_001145373.3	1030	1051	+	13.3542	1e-05	0.00497	aggcaaggctgaggaaggggga
CTCF	hg38_ncbiRefSeqCurated_NM_001145373.3	1854	1868	-	13.2245	1e-05	0.0345	CCGCCCCCTACCGCG
CTCF	hg38_ncbiRefSeqCurated_NM_001145373.3	1851	1871	-	12.8878	1.01e-05	0.0234	GCCCCGCCCCCTACCGCGCTC
LEF1	hg38_ncbiRefSeqCurated_NM_001145373.3	1480	1494	+	13.1212	1.01e-05	0.0398	aaagataaaagaaaa
Usf2	hg38_ncbiRefSeqCurated_NM_001145373.3	1944	1953	+	13	1.01e-05	0.0187	tccacgtgac
VEZF1	hg38_ncbiRefSeqCurated_NM_001145373.3	1790	1811	-	13.3403	1.01e-05	0.00497	CGCGGGCGGGGCGAGGCCGGGG
E2f1	hg38_ncbiRefSeqCurated_NM_001145373.3	1226	1237	+	13.8485	1.01e-05	0.00566	cgaggcgggaaa
KLF2	hg38_ncbiRefSeqCurated_NM_001145373.3	1829	1839	+	13.7755	1.01e-05	0.0117	ggccacgcccg
ZNF419	hg38_ncbiRefSeqCurated_NM_001145373.3	1547	1567	-	10.4429	1.01e-05	0.0214	AATGCTGCCTTAAAGTCTGTT
RXRA	hg38_ncbiRefSeqCurated_NM_001145373.3	751	770	-	13.2823	1.01e-05	0.0359	ATGCTAGCCAGAGGTCAAAA
GLIS1	hg38_ncbiRefSeqCurated_NM_001145373.3	1854	1867	+	13.7959	1.01e-05	0.022	cgcggtagggggcg
Usf1	hg38_ncbiRefSeqCurated_NM_001145373.3	1944	1954	-	14.0102	1.02e-05	0.0202	CGTCACGTGGA
Sp1	hg38_ncbiRefSeqCurated_NM_001145373.3	1867	1890	+	12.0565	1.02e-05	0.00151	ggggcgcgggccggagtgggcggg
POU3F4	hg38_ncbiRefSeqCurated_NM_001145373.3	220	232	-	14.0408	1.02e-05	0.0405	TTATGTAAATTAA
CTCF	hg38_ncbiRefSeqCurated_NM_001145373.3	1855	1869	-	13.102	1.02e-05	0.0342	CCCGCCCCCTACCGC
NR5A2	hg38_ncbiRefSeqCurated_NM_001145373.3	1825	1842	-	11.6768	1.02e-05	0.0141	TCACGGGCGTGGCCCTCG
VSX1	hg38_ncbiRefSeqCurated_NM_001145373.3	135	145	+	11.2568	1.02e-05	0.0406	tctaattagcc
KLF5	hg38_ncbiRefSeqCurated_NM_001145373.3	1862	1871	-	13.4545	1.02e-05	0.022	GCCCCGCCCC
Tfap2a	hg38_ncbiRefSeqCurated_NM_001145373.3	1787	1796	+	11.9286	1.03e-05	0.0358	cgcccccggc
Pou2f1	hg38_ncbiRefSeqCurated_NM_001145373.3	221	230	+	9.73228	1.03e-05	0.0409	taatttacat
Sp1	hg38_ncbiRefSeqCurated_NM_001145373.3	1880	1903	+	12.0323	1.03e-05	0.00151	gagtgggcggggcgagcaggcgcg
ZBTB26	hg38_ncbiRefSeqCurated_NM_001145373.3	1803	1823	-	11.6263	1.03e-05	0.00406	CGCGCGAGCGCGCGCGGGCGG
TCF7L1	hg38_ncbiRefSeqCurated_NM_001145373.3	1480	1491	+	13.4545	1.03e-05	0.0409	aaagataaaaga
ZNF567	hg38_ncbiRefSeqCurated_NM_001145373.3	1145	1174	-	12.8468	1.03e-05	0.0404	CGCGTCTTTTCCTTTTTTTTTTTTTCTTTT
MYNN	hg38_ncbiRefSeqCurated_NM_001145373.3	283	294	-	13.7449	1.03e-05	0.041	GGCTTTTAATTA
LEF1	hg38_ncbiRefSeqCurated_NM_001145373.3	1480	1494	+	13.0161	1.03e-05	0.041	aaagataaaagaaaa
Tbx3	hg38_ncbiRefSeqCurated_NM_001145373.3	770	779	+	9.4902	1.03e-05	0.0411	ttcacaccta
KLF12	hg38_ncbiRefSeqCurated_NM_001145373.3	1986	1994	-	14.3371	1.03e-05	0.00732	GAGGCGGGG
EGR3	hg38_ncbiRefSeqCurated_NM_001145373.3	1787	1795	+	14.1735	1.03e-05	0.0367	cgcccccgg
Sp4	hg38_ncbiRefSeqCurated_NM_001145373.3	1741	1749	-	14.1633	1.03e-05	0.0119	CCCGCCCAC
Sp4	hg38_ncbiRefSeqCurated_NM_001145373.3	1882	1890	-	14.1633	1.03e-05	0.0119	CCCGCCCAC
KLF16	hg38_ncbiRefSeqCurated_NM_001145373.3	1985	1995	+	13.8776	1.03e-05	0.0123	gccccgcctcc
Sp5	hg38_ncbiRefSeqCurated_NM_001145373.3	1852	1875	+	13.0606	1.03e-05	0.00613	agcgcggtagggggcggggcgcgg
Zfp281	hg38_ncbiRefSeqCurated_NM_001145373.3	1986	1996	-	13.0758	1.04e-05	0.0191	GGGAGGCGGGG
Sp2	hg38_ncbiRefSeqCurated_NM_001145373.3	1371	1392	+	13.0976	1.04e-05	0.00243	gaggttgaggcgggaggatcgc
SP2	hg38_ncbiRefSeqCurated_NM_001145373.3	1371	1392	+	13.0976	1.04e-05	0.00243	gaggttgaggcgggaggatcgc
CTCF	hg38_ncbiRefSeqCurated_NM_001145373.3	1855	1869	-	13.2857	1.04e-05	0.0356	CCCGCCCCCTACCGC
EGR1	hg38_ncbiRefSeqCurated_NM_001145373.3	1726	1745	-	12.7653	1.04e-05	0.00586	CCCACGTGACTCCCACGGAC
EGR4	hg38_ncbiRefSeqCurated_NM_001145373.3	1735	1750	-	13.5152	1.04e-05	0.0189	TCCCGCCCACGTGACT
KLF4	hg38_ncbiRefSeqCurated_NM_001145373.3	1829	1839	+	13.6531	1.04e-05	0.0129	ggccacgcccg
BCL6	hg38_ncbiRefSeqCurated_NM_001145373.3	468	480	-	13.4328	1.04e-05	0.0412	TGAATTCCAGGAA
KLF15	hg38_ncbiRefSeqCurated_NM_001145373.3	1741	1751	-	14.2692	1.04e-05	0.00808	CTCCCGCCCAC
KLF14	hg38_ncbiRefSeqCurated_NM_001145373.3	1782	1794	+	13.6735	1.04e-05	0.00971	ctccgcgcccccg
Irf1	hg38_ncbiRefSeqCurated_NM_001145373.3	1137	1156	+	12.7879	1.04e-05	0.0407	caaaaagaaaaagaaaaaaa
Pax5	hg38_ncbiRefSeqCurated_NM_001145373.3	1798	1817	-	13.6514	1.04e-05	0.0388	AGCGCGCGCGGGCGGGGCGA
Klf7	hg38_ncbiRefSeqCurated_NM_001145373.3	1982	1997	+	13.8684	1.04e-05	0.0129	gcggccccgcctcccg
Foxk1	hg38_ncbiRefSeqCurated_NM_001145373.3	1970	1980	-	12.552	1.04e-05	0.0415	GTTGTTTACCT
KLF16	hg38_ncbiRefSeqCurated_NM_001145373.3	1985	1995	+	13.8966	1.04e-05	0.0122	gccccgcctcc
BCL6	hg38_ncbiRefSeqCurated_NM_001145373.3	466	481	+	13.6364	1.04e-05	0.0415	aattcctggaattcac
Bcl6	hg38_ncbiRefSeqCurated_NM_001145373.3	467	481	-	13.3287	1.04e-05	0.0412	GTGAATTCCAGGAAT
Sp3	hg38_ncbiRefSeqCurated_NM_001145373.3	1869	1888	+	13.4954	1.05e-05	0.00336	ggcgcgggccggagtgggcg
SP3	hg38_ncbiRefSeqCurated_NM_001145373.3	1869	1888	+	13.4954	1.05e-05	0.00334	ggcgcgggccggagtgggcg
SP1	hg38_ncbiRefSeqCurated_NM_001145373.3	1867	1881	-	13.5408	1.05e-05	0.00951	TCCGGCCCGCGCCCC
EGR4	hg38_ncbiRefSeqCurated_NM_001145373.3	1735	1750	-	13.4909	1.05e-05	0.019	TCCCGCCCACGTGACT
TCF7L1	hg38_ncbiRefSeqCurated_NM_001145373.3	1480	1491	+	13.4605	1.05e-05	0.0416	aaagataaaaga
Egr1	hg38_ncbiRefSeqCurated_NM_001145373.3	1879	1888	-	11.5152	1.05e-05	0.0365	CGCCCACTCC
E2F4	hg38_ncbiRefSeqCurated_NM_001145373.3	1228	1238	+	14.5345	1.05e-05	0.015	aggcgggaaac
ZNF383	hg38_ncbiRefSeqCurated_NM_001145373.3	1788	1814	+	10.4679	1.05e-05	0.00885	gcccccggcctcgccccgcccgcgcgc
ZBTB14	hg38_ncbiRefSeqCurated_NM_001145373.3	1807	1815	+	14.5408	1.05e-05	0.00843	ccgcgcgcg
ZBTB12	hg38_ncbiRefSeqCurated_NM_001145373.3	1979	1992	-	10.7245	1.05e-05	0.0377	GGCGGGGCCGCGGT
ZNF713	hg38_ncbiRefSeqCurated_NM_001145373.3	1308	1326	-	5.53061	1.06e-05	0.0103	ATTTTCTTTCTTTCTTTCT
Arntl	hg38_ncbiRefSeqCurated_NM_001145373.3	1945	1954	-	13.9508	1.06e-05	0.0245	CGTCACGTGG
Arntl	hg38_ncbiRefSeqCurated_NM_001145373.3	1945	1954	+	13.8878	1.06e-05	0.0241	ccacgtgacg
ZNF324	hg38_ncbiRefSeqCurated_NM_001145373.3	104	124	+	13.1327	1.06e-05	0.0408	tgatgaaatccaaggatggta
CTCF	hg38_ncbiRefSeqCurated_NM_001145373.3	1533	1547	-	13.0714	1.06e-05	0.0253	TTGGCCTCTGCTGGT
ZIC1	hg38_ncbiRefSeqCurated_NM_001145373.3	1854	1867	-	11.5106	1.06e-05	0.0379	CGCCCCCTACCGCG
ZBTB7A	hg38_ncbiRefSeqCurated_NM_001145373.3	1280	1294	+	13.8061	1.06e-05	0.0125	gtgagaccctcgcct
KLF6	hg38_ncbiRefSeqCurated_NM_001145373.3	1862	1872	-	13.8061	1.06e-05	0.0189	CGCCCCGCCCC
PHOX2B	hg38_ncbiRefSeqCurated_NM_001145373.3	1325	1334	-	4.20408	1.07e-05	0.0375	CCCGGCTAAT
CTCF	hg38_ncbiRefSeqCurated_NM_001145373.3	1531	1548	-	12.9184	1.07e-05	0.0372	TTTGGCCTCTGCTGGTCA
XBP1	hg38_ncbiRefSeqCurated_NM_001145373.3	1948	1959	-	13.4286	1.07e-05	0.0385	GGCCGCGTCACG
POU2F2	hg38_ncbiRefSeqCurated_NM_001145373.3	222	232	-	13.2232	1.07e-05	0.0427	TTATGTAAATT
SP1	hg38_ncbiRefSeqCurated_NM_001145373.3	1784	1792	-	14.3776	1.07e-05	0.0125	GGGGCGCGG
SP1	hg38_ncbiRefSeqCurated_NM_001145373.3	1867	1875	+	14.3776	1.07e-05	0.0125	ggggcgcgg
LBX2	hg38_ncbiRefSeqCurated_NM_001145373.3	395	407	+	12.2816	1.07e-05	0.0411	taattaggtccaa
ZNF792	hg38_ncbiRefSeqCurated_NM_001145373.3	1790	1819	-	-10.7551	1.07e-05	0.00456	CGAGCGCGCGCGGGCGGGGCGAGGCCGGGG
EGR2	hg38_ncbiRefSeqCurated_NM_001145373.3	1738	1747	-	11.4797	1.07e-05	0.0389	CGCCCACGTG
CTCF	hg38_ncbiRefSeqCurated_NM_001145373.3	1854	1868	-	13.1735	1.08e-05	0.0384	CCGCCCCCTACCGCG
ZNF487	hg38_ncbiRefSeqCurated_NM_001145373.3	1291	1319	+	1.05	1.08e-05	0.0035	gccttaaaaaaaaagaaagaaagaaagaa
EGR3	hg38_ncbiRefSeqCurated_NM_001145373.3	1878	1890	-	12.3163	1.09e-05	0.0197	CCCGCCCACTCCG
ZNF311	hg38_ncbiRefSeqCurated_NM_001145373.3	1644	1664	-	11.1837	1.09e-05	0.00854	GCAGTGGATGCTGCGGGATGG
KLF12	hg38_ncbiRefSeqCurated_NM_001145373.3	1883	1893	-	13.0408	1.09e-05	0.0172	CGCCCCGCCCA
Foxj3	hg38_ncbiRefSeqCurated_NM_001145373.3	1972	1980	+	8.2093	1.09e-05	0.0434	gtaaacaac
Dlx3	hg38_ncbiRefSeqCurated_NM_001145373.3	135	144	-	13.5217	1.09e-05	0.0433	GCTAATTAGA
FOXP1	hg38_ncbiRefSeqCurated_NM_001145373.3	1971	1979	+	14.3545	1.09e-05	0.0434	ggtaaacaa
Foxp1	hg38_ncbiRefSeqCurated_NM_001145373.3	1971	1979	+	10.8258	1.09e-05	0.0434	ggtaaacaa
ZNF580	hg38_ncbiRefSeqCurated_NM_001145373.3	642	660	+	12.3761	1.09e-05	0.0419	actacctctggctttccct
ZNF225	hg38_ncbiRefSeqCurated_NM_001145373.3	1139	1166	-	7.45	1.09e-05	0.00684	TTCCTTTTTTTTTTTTTCTTTTTCTTTT
ZNF136	hg38_ncbiRefSeqCurated_NM_001145373.3	803	820	+	11.54	1.09e-05	0.0432	ctgcatttggtattctga
KLF6	hg38_ncbiRefSeqCurated_NM_001145373.3	1862	1872	-	13.8448	1.09e-05	0.0197	CGCCCCGCCCC
ZIC5	hg38_ncbiRefSeqCurated_NM_001145373.3	1853	1868	-	10.2449	1.09e-05	0.039	CCGCCCCCTACCGCGC
Hes7	hg38_ncbiRefSeqCurated_NM_001145373.3	1378	1391	+	1.32787	1.1e-05	0.0191	aggcgggaggatcg
FIGLA	hg38_ncbiRefSeqCurated_NM_001145373.3	1710	1718	-	14.3469	1.1e-05	0.0413	CCCACCTGG
Etv5	hg38_ncbiRefSeqCurated_NM_001145373.3	1585	1593	+	12.4312	1.1e-05	0.0406	gccggaagc
Elk3	hg38_ncbiRefSeqCurated_NM_001145373.3	1584	1593	+	12.6224	1.1e-05	0.042	tgccggaagc
ZNF383	hg38_ncbiRefSeqCurated_NM_001145373.3	1863	1889	-	10.367	1.1e-05	0.00885	CCGCCCACTCCGGCCCGCGCCCCGCCC
CTCF	hg38_ncbiRefSeqCurated_NM_001145373.3	1533	1547	-	13.0204	1.1e-05	0.0268	TTGGCCTCTGCTGGT
ZNF467	hg38_ncbiRefSeqCurated_NM_001145373.3	1030	1051	+	12.1837	1.1e-05	0.0115	aggcaaggctgaggaaggggga
PAX5	hg38_ncbiRefSeqCurated_NM_001145373.3	1800	1820	-	13.144	1.1e-05	0.0123	GCGAGCGCGCGCGGGCGGGGC
PATZ1	hg38_ncbiRefSeqCurated_NM_001145373.3	1867	1888	+	13.2014	1.1e-05	0.00388	ggggcgcgggccggagtgggcg
CTCF	hg38_ncbiRefSeqCurated_NM_001145373.3	1533	1547	-	13.1531	1.1e-05	0.0386	TTGGCCTCTGCTGGT
Klf5	hg38_ncbiRefSeqCurated_NM_001145373.3	1574	1588	-	13.5909	1.1e-05	0.00753	CGGCATGGGTGTGGA
ATF6	hg38_ncbiRefSeqCurated_NM_001145373.3	1836	1847	+	13.398	1.11e-05	0.023	cccgtgacgtcg
ARX	hg38_ncbiRefSeqCurated_NM_001145373.3	392	402	-	12.9109	1.11e-05	0.0441	CCTAATTAATA
NFIC	hg38_ncbiRefSeqCurated_NM_001145373.3	294	310	-	13.4848	1.11e-05	0.0138	CCTTGACCCTAGCCAGG
KLF5	hg38_ncbiRefSeqCurated_NM_001145373.3	1830	1839	+	13.5688	1.11e-05	0.0112	gccacgcccg
E2F6	hg38_ncbiRefSeqCurated_NM_001145373.3	1376	1388	+	13.6748	1.11e-05	0.0125	tgaggcgggagga
PATZ1	hg38_ncbiRefSeqCurated_NM_001145373.3	1777	1798	-	13.1875	1.11e-05	0.00388	AGGCCGGGGGCGCGGAGGCCTG
ZNF467	hg38_ncbiRefSeqCurated_NM_001145373.3	1862	1883	+	12.1633	1.11e-05	0.0115	ggggcggggcgcgggccggagt
E2F4	hg38_ncbiRefSeqCurated_NM_001145373.3	1379	1393	+	13.5306	1.11e-05	0.0242	ggcgggaggatcgct
ZNF281	hg38_ncbiRefSeqCurated_NM_001145373.3	1800	1811	+	13.3273	1.12e-05	0.0202	gccccgcccgcg
NRF1	hg38_ncbiRefSeqCurated_NM_001145373.3	1810	1826	-	12.5455	1.12e-05	0.0371	CGGCGCGCGAGCGCGCG
KLF10	hg38_ncbiRefSeqCurated_NM_001145373.3	1882	1892	-	13.9184	1.12e-05	0.0207	GCCCCGCCCAC
ZNF682	hg38_ncbiRefSeqCurated_NM_001145373.3	1862	1882	-	13.4184	1.12e-05	0.0182	CTCCGGCCCGCGCCCCGCCCC
NR5A2	hg38_ncbiRefSeqCurated_NM_001145373.3	726	743	+	11.4848	1.12e-05	0.0141	tgcaggtcacgactttct
EGR4	hg38_ncbiRefSeqCurated_NM_001145373.3	1801	1816	+	13.3818	1.12e-05	0.019	ccccgcccgcgcgcgc
ZIC3	hg38_ncbiRefSeqCurated_NM_001145373.3	1853	1868	-	6.47959	1.12e-05	0.0398	CCGCCCCCTACCGCGC
CTCF	hg38_ncbiRefSeqCurated_NM_001145373.3	1855	1869	-	13.0408	1.13e-05	0.0396	CCCGCCCCCTACCGC
IRF1	hg38_ncbiRefSeqCurated_NM_001145373.3	1143	1162	+	13.0303	1.13e-05	0.022	gaaaaagaaaaaaaaaaaaa
Zfx	hg38_ncbiRefSeqCurated_NM_001145373.3	1749	1762	-	14.0303	1.13e-05	0.0133	CCTGGCTGGGCCTC
Zfx	hg38_ncbiRefSeqCurated_NM_001145373.3	1749	1762	-	14.0455	1.13e-05	0.0129	CCTGGCTGGGCCTC
EGR4	hg38_ncbiRefSeqCurated_NM_001145373.3	1801	1816	+	13.3838	1.13e-05	0.0189	ccccgcccgcgcgcgc
ZNF707	hg38_ncbiRefSeqCurated_NM_001145373.3	1178	1192	-	11.2424	1.13e-05	0.0423	CACCACTCGTGGAAC
PAX4	hg38_ncbiRefSeqCurated_NM_001145373.3	47	67	-	13.5	1.13e-05	0.0448	CACTTCACGCTTAACTCTTTC
SP3	hg38_ncbiRefSeqCurated_NM_001145373.3	1985	1995	+	13.3984	1.13e-05	0.0138	gccccgcctcc
SP3	hg38_ncbiRefSeqCurated_NM_001145373.3	1985	1995	+	13.374	1.13e-05	0.0138	gccccgcctcc
Nkx6-3	hg38_ncbiRefSeqCurated_NM_001145373.3	389	405	+	12.8793	1.13e-05	0.045	aaatattaattaggtcc
ATF3	hg38_ncbiRefSeqCurated_NM_001145373.3	1944	1954	-	13.8586	1.13e-05	0.0204	CGTCACGTGGA
RARA	hg38_ncbiRefSeqCurated_NM_001145373.3	728	741	+	13.4959	1.14e-05	0.0372	caggtcacgacttt
ZFP64	hg38_ncbiRefSeqCurated_NM_001145373.3	1785	1799	-	13.4592	1.14e-05	0.0375	GAGGCCGGGGGCGCG
CTCF	hg38_ncbiRefSeqCurated_NM_001145373.3	1852	1870	+	12.2424	1.14e-05	0.0198	agcgcggtagggggcgggg
ZNF555	hg38_ncbiRefSeqCurated_NM_001145373.3	1261	1290	+	-4.26531	1.14e-05	0.0194	accagactgggcaactgtggtgagaccctc
Zfp367	hg38_ncbiRefSeqCurated_NM_001145373.3	871	881	+	13.9016	1.14e-05	0.0438	agatatttgcc
ZNF225	hg38_ncbiRefSeqCurated_NM_001145373.3	1309	1336	-	7.31	1.14e-05	0.00684	CACCCGGCTAATTTTCTTTCTTTCTTTC
USF2	hg38_ncbiRefSeqCurated_NM_001145373.3	1735	1745	-	14.1224	1.15e-05	0.0422	CCCACGTGACT
KLF14	hg38_ncbiRefSeqCurated_NM_001145373.3	1742	1750	+	13.9663	1.15e-05	0.0139	tgggcggga
ZNF3	hg38_ncbiRefSeqCurated_NM_001145373.3	193	207	+	13.5893	1.15e-05	0.0453	ttagacagtcattta
ZSCAN5	hg38_ncbiRefSeqCurated_NM_001145373.3	1017	1034	+	13.4141	1.15e-05	0.0428	taatccctgcccaaggca
KLF15	hg38_ncbiRefSeqCurated_NM_001145373.3	1883	1897	-	13.4592	1.15e-05	0.00818	TGCTCGCCCCGCCCA
RORB	hg38_ncbiRefSeqCurated_NM_001145373.3	724	745	+	11.3469	1.15e-05	0.0451	aatgcaggtcacgactttctcc
NR5A2	hg38_ncbiRefSeqCurated_NM_001145373.3	1825	1842	+	10.6122	1.15e-05	0.0212	cgagggccacgcccgtga
USF1	hg38_ncbiRefSeqCurated_NM_001145373.3	1944	1954	-	13.7857	1.15e-05	0.0217	CGTCACGTGGA
CTCF	hg38_ncbiRefSeqCurated_NM_001145373.3	1854	1867	-	13.2755	1.16e-05	0.0203	CGCCCCCTACCGCG
CTCF	hg38_ncbiRefSeqCurated_NM_001145373.3	1533	1547	-	13.2041	1.16e-05	0.0408	TTGGCCTCTGCTGGT
ZNF467	hg38_ncbiRefSeqCurated_NM_001145373.3	1862	1882	-	12.5859	1.16e-05	0.0102	CTCCGGCCCGCGCCCCGCCCC
ZNF304	hg38_ncbiRefSeqCurated_NM_001145373.3	1778	1801	+	12.6881	1.16e-05	0.00394	aggcctccgcgcccccggcctcgc
PATZ1	hg38_ncbiRefSeqCurated_NM_001145373.3	1784	1805	-	13.125	1.16e-05	0.00388	CGGGGCGAGGCCGGGGGCGCGG
EGR1	hg38_ncbiRefSeqCurated_NM_001145373.3	1736	1749	-	13	1.16e-05	0.0421	CCCGCCCACGTGAC
Nrf1	hg38_ncbiRefSeqCurated_NM_001145373.3	1889	1905	+	12.1818	1.16e-05	0.0155	gggcgagcaggcgcgac
Tcf4	hg38_ncbiRefSeqCurated_NM_001145373.3	1710	1718	+	11.3521	1.16e-05	0.0431	ccaggtggg
ZNF311	hg38_ncbiRefSeqCurated_NM_001145373.3	1805	1825	-	11.0102	1.17e-05	0.00854	GGCGCGCGAGCGCGCGCGGGC
TFEB	hg38_ncbiRefSeqCurated_NM_001145373.3	1736	1745	-	13.8462	1.17e-05	0.0443	CCCACGTGAC
TFEB	hg38_ncbiRefSeqCurated_NM_001145373.3	1736	1745	-	13.7959	1.17e-05	0.0444	CCCACGTGAC
Zfp668	hg38_ncbiRefSeqCurated_NM_001145373.3	1185	1196	+	13.629	1.17e-05	0.0462	gagtggtggcta
MAZ	hg38_ncbiRefSeqCurated_NM_001145373.3	1370	1391	+	13.0211	1.17e-05	0.00993	ggaggttgaggcgggaggatcg
Elk1	hg38_ncbiRefSeqCurated_NM_001145373.3	1584	1593	+	12.9082	1.17e-05	0.0446	tgccggaagc
BCL11B	hg38_ncbiRefSeqCurated_NM_001145373.3	1874	1882	-	11.7143	1.17e-05	0.0429	CTCCGGCCC
ZNF713	hg38_ncbiRefSeqCurated_NM_001145373.3	1304	1322	-	4.97959	1.17e-05	0.00919	TCTTTCTTTCTTTCTTTCT
Spic	hg38_ncbiRefSeqCurated_NM_001145373.3	1490	1503	+	12.051	1.17e-05	0.0463	gaaaagaggcagta
EGR2	hg38_ncbiRefSeqCurated_NM_001145373.3	1784	1801	-	13.25	1.18e-05	0.0123	GCGAGGCCGGGGGCGCGG
ZNF443	hg38_ncbiRefSeqCurated_NM_001145373.3	34	54	-	11.4054	1.18e-05	0.0229	ACTCTTTCATTAGCTGGTGTT
RXRA	hg38_ncbiRefSeqCurated_NM_001145373.3	885	899	+	12.9293	1.18e-05	0.0191	tggcataggtcagag
CTCF	hg38_ncbiRefSeqCurated_NM_001145373.3	1855	1869	-	12.9082	1.18e-05	0.0404	CCCGCCCCCTACCGC
E2f7	hg38_ncbiRefSeqCurated_NM_001145373.3	1377	1389	+	13.3818	1.18e-05	0.0145	gaggcgggaggat
E2F7	hg38_ncbiRefSeqCurated_NM_001145373.3	1377	1389	+	13.3818	1.18e-05	0.0145	gaggcgggaggat
BCL6	hg38_ncbiRefSeqCurated_NM_001145373.3	466	481	+	13.2929	1.18e-05	0.047	aattcctggaattcac
EGR3	hg38_ncbiRefSeqCurated_NM_001145373.3	1736	1750	-	11.3793	1.18e-05	0.0209	TCCCGCCCACGTGAC
ZNF550	hg38_ncbiRefSeqCurated_NM_001145373.3	289	306	-	12.1468	1.19e-05	0.0443	GACCCTAGCCAGGGCTTT
ZIC1	hg38_ncbiRefSeqCurated_NM_001145373.3	1854	1867	-	11.5204	1.19e-05	0.041	CGCCCCCTACCGCG
KLF6	hg38_ncbiRefSeqCurated_NM_001145373.3	1979	1997	-	13.3182	1.19e-05	0.00627	CGGGAGGCGGGGCCGCGGT
Rarg	hg38_ncbiRefSeqCurated_NM_001145373.3	890	905	+	4.89362	1.19e-05	0.0446	taggtcagaggtgcaa
FOXK2	hg38_ncbiRefSeqCurated_NM_001145373.3	1970	1980	+	13.088	1.19e-05	0.0474	aggtaaacaac
YY1	hg38_ncbiRefSeqCurated_NM_001145373.3	1088	1098	-	13.3571	1.19e-05	0.0459	GGCGCCATCAT
Nanog	hg38_ncbiRefSeqCurated_NM_001145373.3	1296	1315	+	13.0448	1.19e-05	0.0468	aaaaaaaaagaaagaaagaa
NR2E1	hg38_ncbiRefSeqCurated_NM_001145373.3	752	761	-	13.9592	1.19e-05	0.0468	AGAGGTCAAA
ZNF419	hg38_ncbiRefSeqCurated_NM_001145373.3	1863	1883	-	10.0714	1.19e-05	0.0214	ACTCCGGCCCGCGCCCCGCCC
BCL6B	hg38_ncbiRefSeqCurated_NM_001145373.3	466	481	+	9.34694	1.19e-05	0.0473	aattcctggaattcac
KLF5	hg38_ncbiRefSeqCurated_NM_001145373.3	1800	1809	+	13.4771	1.19e-05	0.0112	gccccgcccg
VSX2	hg38_ncbiRefSeqCurated_NM_001145373.3	393	402	+	14.0099	1.2e-05	0.0476	attaattagg
PATZ1	hg38_ncbiRefSeqCurated_NM_001145373.3	1709	1720	+	13.5281	1.2e-05	0.00779	cccaggtggggg
Pax5	hg38_ncbiRefSeqCurated_NM_001145373.3	1887	1905	+	13.2232	1.2e-05	0.0203	cggggcgagcaggcgcgac
ZNF740	hg38_ncbiRefSeqCurated_NM_001145373.3	1882	1894	-	12.4592	1.2e-05	0.0382	TCGCCCCGCCCAC
RORB	hg38_ncbiRefSeqCurated_NM_001145373.3	724	745	+	11.2828	1.2e-05	0.0469	aatgcaggtcacgactttctcc
E2F6	hg38_ncbiRefSeqCurated_NM_001145373.3	1744	1753	+	12.7364	1.2e-05	0.0206	ggcgggaggc
ZNF484	hg38_ncbiRefSeqCurated_NM_001145373.3	1487	1507	-	13.367	1.2e-05	0.0258	TCACTACTGCCTCTTTTCTTT
ZNF534	hg38_ncbiRefSeqCurated_NM_001145373.3	1740	1754	-	13.5204	1.2e-05	0.0217	GGCCTCCCGCCCACG
GATA3	hg38_ncbiRefSeqCurated_NM_001145373.3	1480	1490	+	12.7727	1.2e-05	0.0474	aaagataaaag
SNAI2	hg38_ncbiRefSeqCurated_NM_001145373.3	1010	1017	+	13	1.21e-05	0.048	gcacctgt
TFE3	hg38_ncbiRefSeqCurated_NM_001145373.3	1736	1743	-	14.1236	1.21e-05	0.0228	CACGTGAC
TFE3	hg38_ncbiRefSeqCurated_NM_001145373.3	1946	1953	+	14.1236	1.21e-05	0.0228	cacgtgac
Clock	hg38_ncbiRefSeqCurated_NM_001145373.3	1736	1743	-	13.1727	1.21e-05	0.024	CACGTGAC
Clock	hg38_ncbiRefSeqCurated_NM_001145373.3	1946	1953	+	13.1727	1.21e-05	0.024	cacgtgac
ATF3	hg38_ncbiRefSeqCurated_NM_001145373.3	1736	1743	+	14.1371	1.21e-05	0.0207	gtcacgtg
ATF3	hg38_ncbiRefSeqCurated_NM_001145373.3	1946	1953	-	14.1371	1.21e-05	0.0207	GTCACGTG
BACH1	hg38_ncbiRefSeqCurated_NM_001145373.3	1736	1743	+	14.8571	1.21e-05	0.0229	gtcacgtg
BACH1	hg38_ncbiRefSeqCurated_NM_001145373.3	1946	1953	-	14.8571	1.21e-05	0.0229	GTCACGTG
Tfe3	hg38_ncbiRefSeqCurated_NM_001145373.3	1736	1743	-	14.3061	1.21e-05	0.0229	CACGTGAC
Tfe3	hg38_ncbiRefSeqCurated_NM_001145373.3	1946	1953	+	14.3061	1.21e-05	0.0229	cacgtgac
Tfeb	hg38_ncbiRefSeqCurated_NM_001145373.3	1736	1743	-	14.0204	1.21e-05	0.0222	CACGTGAC
Tfeb	hg38_ncbiRefSeqCurated_NM_001145373.3	1946	1953	+	14.0204	1.21e-05	0.0222	cacgtgac
PAX6	hg38_ncbiRefSeqCurated_NM_001145373.3	1342	1349	+	14.9592	1.21e-05	0.0466	gtgcacac
KLF12	hg38_ncbiRefSeqCurated_NM_001145373.3	1799	1809	+	13.3163	1.21e-05	0.0109	cgccccgcccg
MLX	hg38_ncbiRefSeqCurated_NM_001145373.3	1944	1954	+	14.0408	1.21e-05	0.0284	tccacgtgacg
KLF12	hg38_ncbiRefSeqCurated_NM_001145373.3	1830	1840	-	13.3485	1.21e-05	0.00894	ACGGGCGTGGC
Pitx2	hg38_ncbiRefSeqCurated_NM_001145373.3	1015	1025	+	13.4404	1.22e-05	0.0298	tgtaatccctg
ATF2	hg38_ncbiRefSeqCurated_NM_001145373.3	1838	1849	-	12.0505	1.22e-05	0.0434	GCCGACGTCACG
Tead1	hg38_ncbiRefSeqCurated_NM_001145373.3	718	728	-	13.6818	1.22e-05	0.0203	GCATTCCGGGG
ZNF225	hg38_ncbiRefSeqCurated_NM_001145373.3	1300	1327	-	7.09	1.23e-05	0.00684	AATTTTCTTTCTTTCTTTCTTTCTTTTT
Sebox	hg38_ncbiRefSeqCurated_NM_001145373.3	392	401	+	13.4356	1.23e-05	0.0488	tattaattag
Zfp652	hg38_ncbiRefSeqCurated_NM_001145373.3	46	58	+	12.2727	1.23e-05	0.0487	tgaaagagttaag
ZNF304	hg38_ncbiRefSeqCurated_NM_001145373.3	1703	1726	-	12.578	1.23e-05	0.00394	CCGCTTCCCCCACCTGGGCACTGG
HAND2	hg38_ncbiRefSeqCurated_NM_001145373.3	1345	1354	+	13.9694	1.23e-05	0.0456	cacacctgtg
ZBTB12	hg38_ncbiRefSeqCurated_NM_001145373.3	1979	1992	-	10.3163	1.23e-05	0.037	GGCGGGGCCGCGGT
GLIS1	hg38_ncbiRefSeqCurated_NM_001145373.3	1741	1754	+	13.5612	1.23e-05	0.022	gtgggcgggaggcc
ZBTB14	hg38_ncbiRefSeqCurated_NM_001145373.3	1880	1891	-	13.4182	1.23e-05	0.0382	CCCCGCCCACTC
Zfp652	hg38_ncbiRefSeqCurated_NM_001145373.3	46	58	-	12.2959	1.23e-05	0.049	CTTAACTCTTTCA
ZNF792	hg38_ncbiRefSeqCurated_NM_001145373.3	1809	1838	-	-11.3878	1.23e-05	0.00456	GGGCGTGGCCCTCGGCGCGCGAGCGCGCGC
Zbtb7a	hg38_ncbiRefSeqCurated_NM_001145373.3	1282	1290	-	12.8939	1.23e-05	0.0465	GAGGGTCTC
ZBTB7A	hg38_ncbiRefSeqCurated_NM_001145373.3	1282	1290	-	12.8939	1.23e-05	0.0465	GAGGGTCTC
GMEB2	hg38_ncbiRefSeqCurated_NM_001145373.3	1831	1847	+	13.5408	1.23e-05	0.042	ccacgcccgtgacgtcg
CTCF	hg38_ncbiRefSeqCurated_NM_001145373.3	1532	1549	-	12.9592	1.24e-05	0.045	GTTTGGCCTCTGCTGGTC
ZNF454	hg38_ncbiRefSeqCurated_NM_001145373.3	1779	1796	+	12.935	1.24e-05	0.0259	ggcctccgcgcccccggc
ZNF287	hg38_ncbiRefSeqCurated_NM_001145373.3	1303	1335	-	10.9027	1.24e-05	0.00172	ACCCGGCTAATTTTCTTTCTTTCTTTCTTTCTT
ZNF765	hg38_ncbiRefSeqCurated_NM_001145373.3	1789	1806	-	13.0734	1.24e-05	0.0213	GCGGGGCGAGGCCGGGGG
PBX3	hg38_ncbiRefSeqCurated_NM_001145373.3	256	272	-	13.2411	1.24e-05	0.0461	GTATGACTGGCAGGGTC
ZNF212	hg38_ncbiRefSeqCurated_NM_001145373.3	1297	1326	-	-6.19192	1.24e-05	0.0066	ATTTTCTTTCTTTCTTTCTTTCTTTTTTTT
Zeb1	hg38_ncbiRefSeqCurated_NM_001145373.3	1456	1465	+	13.0826	1.24e-05	0.0244	gacaggtaag
ZEB1	hg38_ncbiRefSeqCurated_NM_001145373.3	1456	1465	+	13.0826	1.24e-05	0.0244	gacaggtaag
CTCF	hg38_ncbiRefSeqCurated_NM_001145373.3	1533	1547	-	13.0714	1.25e-05	0.0437	TTGGCCTCTGCTGGT
KLF5	hg38_ncbiRefSeqCurated_NM_001145373.3	1883	1892	-	12.5354	1.25e-05	0.0199	GCCCCGCCCA
ZNF81	hg38_ncbiRefSeqCurated_NM_001145373.3	994	1011	-	12.8143	1.25e-05	0.0492	GCCCAGCTAGTTTTACCA
Nr2f2	hg38_ncbiRefSeqCurated_NM_001145373.3	887	899	+	13.1818	1.25e-05	0.024	gcataggtcagag
Creb1	hg38_ncbiRefSeqCurated_NM_001145373.3	1838	1847	+	14.0714	1.25e-05	0.0478	cgtgacgtcg
MSGN1	hg38_ncbiRefSeqCurated_NM_001145373.3	878	889	+	12.9694	1.25e-05	0.0385	tgccaaatggca
ZNF331	hg38_ncbiRefSeqCurated_NM_001145373.3	1031	1050	+	9.48485	1.25e-05	0.0489	ggcaaggctgaggaaggggg
Klf5	hg38_ncbiRefSeqCurated_NM_001145373.3	1800	1814	-	13.3939	1.25e-05	0.00753	GCGCGCGGGCGGGGC
Sp1	hg38_ncbiRefSeqCurated_NM_001145373.3	1854	1877	+	11.6532	1.25e-05	0.0017	cgcggtagggggcggggcgcgggc
Tbx1	hg38_ncbiRefSeqCurated_NM_001145373.3	768	778	-	5.90164	1.25e-05	0.0499	AGGTGTGAATG
FOXP1	hg38_ncbiRefSeqCurated_NM_001145373.3	1971	1980	+	11.5369	1.26e-05	0.05	ggtaaacaac
Stat5b	hg38_ncbiRefSeqCurated_NM_001145373.3	812	826	-	13.7982	1.26e-05	0.0499	GCTTTCTCAGAATAC
SP2	hg38_ncbiRefSeqCurated_NM_001145373.3	1742	1750	-	13.789	1.26e-05	0.0149	TCCCGCCCA
USF2	hg38_ncbiRefSeqCurated_NM_001145373.3	1735	1745	-	14.4898	1.26e-05	0.0502	CCCACGTGACT
Tead2	hg38_ncbiRefSeqCurated_NM_001145373.3	470	479	+	13.8349	1.27e-05	0.0491	cctggaattc
ZNF571	hg38_ncbiRefSeqCurated_NM_001145373.3	1658	1672	+	12.4312	1.27e-05	0.00966	ccactgcagccgctg
Sp1	hg38_ncbiRefSeqCurated_NM_001145373.3	1878	1901	+	11.629	1.27e-05	0.0017	cggagtgggcggggcgagcaggcg
Sp5	hg38_ncbiRefSeqCurated_NM_001145373.3	1790	1813	-	12.7121	1.27e-05	0.00645	CGCGCGGGCGGGGCGAGGCCGGGG
WT1	hg38_ncbiRefSeqCurated_NM_001145373.3	1788	1807	-	12.4242	1.27e-05	0.00511	GGCGGGGCGAGGCCGGGGGC
CTCF	hg38_ncbiRefSeqCurated_NM_001145373.3	1785	1799	+	12.7857	1.27e-05	0.0141	cgcgcccccggcctc
KLF5	hg38_ncbiRefSeqCurated_NM_001145373.3	1883	1892	-	12.9899	1.27e-05	0.022	GCCCCGCCCA
Sp5	hg38_ncbiRefSeqCurated_NM_001145373.3	1742	1751	+	8.06557	1.27e-05	0.0108	tgggcgggag
ZIC1	hg38_ncbiRefSeqCurated_NM_001145373.3	1853	1867	-	9.76531	1.28e-05	0.0474	CGCCCCCTACCGCGC
ZSCAN22	hg38_ncbiRefSeqCurated_NM_001145373.3	1035	1050	+	12.9545	1.28e-05	0.0453	aggctgaggaaggggg
ZNF740	hg38_ncbiRefSeqCurated_NM_001145373.3	1882	1894	-	12.9174	1.28e-05	0.046	TCGCCCCGCCCAC
ZNF200	hg38_ncbiRefSeqCurated_NM_001145373.3	1582	1593	-	13.6735	1.28e-05	0.0447	GCTTCCGGCATG
E2F2	hg38_ncbiRefSeqCurated_NM_001145373.3	1804	1814	-	13.102	1.28e-05	0.0135	GCGCGCGGGCG
Arntl	hg38_ncbiRefSeqCurated_NM_001145373.3	1735	1744	+	13.8033	1.28e-05	0.0245	agtcacgtgg
Arntl	hg38_ncbiRefSeqCurated_NM_001145373.3	1735	1744	-	13.7347	1.28e-05	0.0241	CCACGTGACT
SOX2	hg38_ncbiRefSeqCurated_NM_001145373.3	760	774	-	10.0816	1.28e-05	0.0509	GTGAATGCTAGCCAG
CTCF	hg38_ncbiRefSeqCurated_NM_001145373.3	1855	1869	-	12.8673	1.28e-05	0.0409	CCCGCCCCCTACCGC
Nr2f6	hg38_ncbiRefSeqCurated_NM_001145373.3	883	896	+	12.197	1.29e-05	0.0487	aatggcataggtca
ZNF530	hg38_ncbiRefSeqCurated_NM_001145373.3	491	508	-	12.2857	1.29e-05	0.0267	CTCCGGTCCCCACCTTTC
Nr2e1	hg38_ncbiRefSeqCurated_NM_001145373.3	1403	1412	+	7.67544	1.29e-05	0.0513	gaagtcaagg
E2F2	hg38_ncbiRefSeqCurated_NM_001145373.3	1088	1103	-	13.5816	1.29e-05	0.0462	GCAGTGGCGCCATCAT
TCFL5	hg38_ncbiRefSeqCurated_NM_001145373.3	1809	1818	+	13.7551	1.29e-05	0.0385	gcgcgcgctc
ARGFX	hg38_ncbiRefSeqCurated_NM_001145373.3	135	144	+	13.6	1.3e-05	0.0258	tctaattagc
ARGFX	hg38_ncbiRefSeqCurated_NM_001145373.3	135	144	-	13.5545	1.3e-05	0.0258	GCTAATTAGA
Rax	hg38_ncbiRefSeqCurated_NM_001145373.3	136	144	-	9.9604	1.3e-05	0.0517	GCTAATTAG
ESX1	hg38_ncbiRefSeqCurated_NM_001145373.3	136	144	-	8.84314	1.3e-05	0.0517	GCTAATTAG
VSX1	hg38_ncbiRefSeqCurated_NM_001145373.3	136	144	-	7.41667	1.3e-05	0.0517	GCTAATTAG
EGR4	hg38_ncbiRefSeqCurated_NM_001145373.3	1801	1816	+	9.91837	1.3e-05	0.0435	ccccgcccgcgcgcgc
CTCF	hg38_ncbiRefSeqCurated_NM_001145373.3	1980	1999	+	11.9898	1.3e-05	0.0208	ccgcggccccgcctcccggg
TFDP1	hg38_ncbiRefSeqCurated_NM_001145373.3	1983	1996	-	13.3008	1.3e-05	0.0113	GGGAGGCGGGGCCG
YY1	hg38_ncbiRefSeqCurated_NM_001145373.3	1087	1098	+	13	1.3e-05	0.0515	catgatggcgcc
RUNX2	hg38_ncbiRefSeqCurated_NM_001145373.3	1348	1359	-	13.055	1.3e-05	0.0509	GAAACCACAGGT
E2F2	hg38_ncbiRefSeqCurated_NM_001145373.3	1807	1817	-	13.4592	1.3e-05	0.00487	AGCGCGCGCGG
E2F2	hg38_ncbiRefSeqCurated_NM_001145373.3	1088	1103	+	13.6182	1.31e-05	0.0476	atgatggcgccactgc
TCFL5	hg38_ncbiRefSeqCurated_NM_001145373.3	1809	1818	+	13.6429	1.31e-05	0.0479	gcgcgcgctc
NR2F6	hg38_ncbiRefSeqCurated_NM_001145373.3	883	897	+	9.2551	1.31e-05	0.0498	aatggcataggtcag
ZNF341	hg38_ncbiRefSeqCurated_NM_001145373.3	1800	1820	+	13.1633	1.31e-05	0.007	gccccgcccgcgcgcgctcgc
ZNF467	hg38_ncbiRefSeqCurated_NM_001145373.3	1879	1899	-	12.3636	1.31e-05	0.0102	CCTGCTCGCCCCGCCCACTCC
USF1	hg38_ncbiRefSeqCurated_NM_001145373.3	1735	1745	-	14.1939	1.31e-05	0.0522	CCCACGTGACT
NR2F6	hg38_ncbiRefSeqCurated_NM_001145373.3	883	896	+	12.2245	1.31e-05	0.0508	aatggcataggtca
E2F1	hg38_ncbiRefSeqCurated_NM_001145373.3	1225	1238	+	13.4472	1.31e-05	0.0218	tcgaggcgggaaac
Tbx20	hg38_ncbiRefSeqCurated_NM_001145373.3	768	778	-	3.91803	1.32e-05	0.0523	AGGTGTGAATG
CTCF	hg38_ncbiRefSeqCurated_NM_001145373.3	1533	1547	-	12.7959	1.32e-05	0.0223	TTGGCCTCTGCTGGT
ZNF415	hg38_ncbiRefSeqCurated_NM_001145373.3	159	174	-	13.184	1.32e-05	0.0495	CTACCCCATTGGGAGC
EGR3	hg38_ncbiRefSeqCurated_NM_001145373.3	1736	1750	-	11.449	1.32e-05	0.0234	TCCCGCCCACGTGAC
ZNF548	hg38_ncbiRefSeqCurated_NM_001145373.3	1860	1880	-	12.7064	1.33e-05	0.0325	CCGGCCCGCGCCCCGCCCCCT
ZNF594	hg38_ncbiRefSeqCurated_NM_001145373.3	1636	1650	+	13.5138	1.33e-05	0.047	agcagctcccatccc
ATF6	hg38_ncbiRefSeqCurated_NM_001145373.3	1945	1956	-	12.9184	1.33e-05	0.023	CGCGTCACGTGG
KLF9	hg38_ncbiRefSeqCurated_NM_001145373.3	1573	1585	+	13.4587	1.33e-05	0.0375	ctccacacccatg
TFDP1	hg38_ncbiRefSeqCurated_NM_001145373.3	1740	1753	+	13.2764	1.33e-05	0.0113	cgtgggcgggaggc
Rara	hg38_ncbiRefSeqCurated_NM_001145373.3	891	910	+	11.8455	1.33e-05	0.025	aggtcagaggtgcaaagttg
Egr1	hg38_ncbiRefSeqCurated_NM_001145373.3	1877	1890	-	13.25	1.33e-05	0.0345	CCCGCCCACTCCGG
ZNF570	hg38_ncbiRefSeqCurated_NM_001145373.3	1151	1171	-	12.9106	1.33e-05	0.0199	GTCTTTTCCTTTTTTTTTTTT
STAT5A	hg38_ncbiRefSeqCurated_NM_001145373.3	467	476	-	14.303	1.33e-05	0.0408	TTCCAGGAAT
TFAP2C	hg38_ncbiRefSeqCurated_NM_001145373.3	860	871	+	12.8687	1.34e-05	0.0435	tcccccaagcca
TEAD1	hg38_ncbiRefSeqCurated_NM_001145373.3	1931	1942	+	13.3455	1.34e-05	0.0334	gcattccagtga
ATF6B	hg38_ncbiRefSeqCurated_NM_001145373.3	1838	1849	-	13.3776	1.34e-05	0.031	GCCGACGTCACG
CTCF	hg38_ncbiRefSeqCurated_NM_001145373.3	1854	1868	-	12.7551	1.34e-05	0.0238	CCGCCCCCTACCGCG
Egr1	hg38_ncbiRefSeqCurated_NM_001145373.3	1737	1750	+	12.9697	1.34e-05	0.00962	tcacgtgggcggga
CTCF	hg38_ncbiRefSeqCurated_NM_001145373.3	1533	1547	-	12.6327	1.34e-05	0.0302	TTGGCCTCTGCTGGT
TCFL5	hg38_ncbiRefSeqCurated_NM_001145373.3	1809	1818	+	13.6889	1.34e-05	0.053	gcgcgcgctc
Foxo6	hg38_ncbiRefSeqCurated_NM_001145373.3	1970	1979	+	6.91703	1.34e-05	0.0536	aggtaaacaa
ZNF384	hg38_ncbiRefSeqCurated_NM_001145373.3	1146	1157	+	13.5319	1.35e-05	0.0076	aaagaaaaaaaa
Egr2	hg38_ncbiRefSeqCurated_NM_001145373.3	1858	1871	+	13.4242	1.35e-05	0.0159	gtagggggcggggc
ATF3	hg38_ncbiRefSeqCurated_NM_001145373.3	1735	1745	+	13.0101	1.35e-05	0.0493	agtcacgtggg
NR5A2	hg38_ncbiRefSeqCurated_NM_001145373.3	726	743	+	10.2347	1.35e-05	0.0212	tgcaggtcacgactttct
Tead4	hg38_ncbiRefSeqCurated_NM_001145373.3	1931	1940	-	12.5138	1.36e-05	0.0235	ACTGGAATGC
CREB1	hg38_ncbiRefSeqCurated_NM_001145373.3	1838	1849	+	12.7071	1.36e-05	0.0449	cgtgacgtcggc
FOXC1	hg38_ncbiRefSeqCurated_NM_001145373.3	827	837	-	11.5743	1.36e-05	0.054	TTTATAAACAA
ARNTL	hg38_ncbiRefSeqCurated_NM_001145373.3	1736	1745	+	13.2959	1.36e-05	0.0513	gtcacgtggg
E2f4	hg38_ncbiRefSeqCurated_NM_001145373.3	1740	1753	+	13.3776	1.36e-05	0.00962	cgtgggcgggaggc
YY1	hg38_ncbiRefSeqCurated_NM_001145373.3	1087	1101	-	12.5612	1.36e-05	0.0499	AGTGGCGCCATCATG
E2F4	hg38_ncbiRefSeqCurated_NM_001145373.3	1378	1388	+	14.1897	1.36e-05	0.015	aggcgggagga
CTCF	hg38_ncbiRefSeqCurated_NM_001145373.3	1706	1726	-	12.2857	1.36e-05	0.0234	CCGCTTCCCCCACCTGGGCAC
Tead1	hg38_ncbiRefSeqCurated_NM_001145373.3	469	479	-	13.6212	1.36e-05	0.0203	GAATTCCAGGA
ZNF792	hg38_ncbiRefSeqCurated_NM_001145373.3	1805	1834	-	-11.8571	1.37e-05	0.00456	GTGGCCCTCGGCGCGCGAGCGCGCGCGGGC
CTCFL	hg38_ncbiRefSeqCurated_NM_001145373.3	1709	1728	-	12.4404	1.37e-05	0.0227	GACCGCTTCCCCCACCTGGG
ZNF311	hg38_ncbiRefSeqCurated_NM_001145373.3	1666	1686	+	10.6122	1.37e-05	0.00854	gccgctgaggagagtggcgca
EGR2	hg38_ncbiRefSeqCurated_NM_001145373.3	1801	1818	-	13.0242	1.37e-05	0.0123	GAGCGCGCGCGGGCGGGG
Figla	hg38_ncbiRefSeqCurated_NM_001145373.3	1710	1718	-	11.5204	1.37e-05	0.0505	CCCACCTGG
ZNF770	hg38_ncbiRefSeqCurated_NM_001145373.3	1747	1768	+	11.9091	1.37e-05	0.00789	gggaggcccagccaggatccca
PRDM6	hg38_ncbiRefSeqCurated_NM_001145373.3	1300	1312	+	12.9848	1.37e-05	0.0157	aaaaagaaagaaa
Sox3	hg38_ncbiRefSeqCurated_NM_001145373.3	759	775	-	6.80612	1.37e-05	0.0545	TGTGAATGCTAGCCAGA
Sp4	hg38_ncbiRefSeqCurated_NM_001145373.3	1984	2000	+	13.3684	1.37e-05	0.016	ggccccgcctcccgggc
TFAP2A	hg38_ncbiRefSeqCurated_NM_001145373.3	1963	1976	-	13.3252	1.38e-05	0.0464	TTTACCTCAGGCCT
NRF1	hg38_ncbiRefSeqCurated_NM_001145373.3	1813	1823	+	13.2909	1.38e-05	0.0188	gcgctcgcgcg
EGR1	hg38_ncbiRefSeqCurated_NM_001145373.3	1784	1798	+	12.2143	1.38e-05	0.0121	ccgcgcccccggcct
ZNF467	hg38_ncbiRefSeqCurated_NM_001145373.3	1783	1804	-	11.7347	1.38e-05	0.0115	GGGGCGAGGCCGGGGGCGCGGA
TBX18	hg38_ncbiRefSeqCurated_NM_001145373.3	769	780	-	13.197	1.39e-05	0.0549	ATAGGTGTGAAT
TBX18	hg38_ncbiRefSeqCurated_NM_001145373.3	769	780	-	13.1837	1.39e-05	0.0543	ATAGGTGTGAAT
Tcf7	hg38_ncbiRefSeqCurated_NM_001145373.3	1480	1491	+	12.8182	1.39e-05	0.0549	aaagataaaaga
Tcf7	hg38_ncbiRefSeqCurated_NM_001145373.3	1480	1491	+	12.8065	1.39e-05	0.0549	aaagataaaaga
Tcf7	hg38_ncbiRefSeqCurated_NM_001145373.3	1480	1491	+	12.8065	1.39e-05	0.055	aaagataaaaga
ZNF823	hg38_ncbiRefSeqCurated_NM_001145373.3	737	751	+	13.4128	1.39e-05	0.024	actttctccaccgct
ZNF419	hg38_ncbiRefSeqCurated_NM_001145373.3	238	258	-	12.4273	1.39e-05	0.0536	GTCCCAGCTCAGGTCACTCCA
RARB	hg38_ncbiRefSeqCurated_NM_001145373.3	890	905	+	12.8073	1.39e-05	0.0532	taggtcagaggtgcaa
Sp1	hg38_ncbiRefSeqCurated_NM_001145373.3	1777	1800	-	11.4435	1.4e-05	0.00179	CGAGGCCGGGGGCGCGGAGGCCTG
RXRG	hg38_ncbiRefSeqCurated_NM_001145373.3	728	741	-	8.45918	1.4e-05	0.0517	AAAGTCGTGACCTG
Sp4	hg38_ncbiRefSeqCurated_NM_001145373.3	1740	1749	-	12.6735	1.4e-05	0.0171	CCCGCCCACG
USF1	hg38_ncbiRefSeqCurated_NM_001145373.3	1940	1954	-	12.898	1.4e-05	0.0252	CGTCACGTGGACTCA
CTCF	hg38_ncbiRefSeqCurated_NM_001145373.3	1533	1547	-	12.7143	1.4e-05	0.0498	TTGGCCTCTGCTGGT
ZNF35	hg38_ncbiRefSeqCurated_NM_001145373.3	1134	1163	-	12.8673	1.4e-05	0.0089	CTTTTTTTTTTTTTCTTTTTCTTTTTGAGG
Klf1	hg38_ncbiRefSeqCurated_NM_001145373.3	1883	1893	-	13.6515	1.4e-05	0.0531	CGCCCCGCCCA
KLF7	hg38_ncbiRefSeqCurated_NM_001145373.3	1801	1809	-	13.9775	1.4e-05	0.0166	CGGGCGGGG
SP2	hg38_ncbiRefSeqCurated_NM_001145373.3	1883	1891	+	14.0225	1.4e-05	0.0116	tgggcgggg
Tcf7	hg38_ncbiRefSeqCurated_NM_001145373.3	1480	1495	+	12.5588	1.4e-05	0.0432	aaagataaaagaaaag
THAP1	hg38_ncbiRefSeqCurated_NM_001145373.3	1875	1896	-	12.8662	1.41e-05	0.00747	GCTCGCCCCGCCCACTCCGGCC
EGR1	hg38_ncbiRefSeqCurated_NM_001145373.3	1802	1815	+	10.051	1.41e-05	0.0271	cccgcccgcgcgcg
FOXN2	hg38_ncbiRefSeqCurated_NM_001145373.3	1939	1957	-	12.6707	1.41e-05	0.0362	CCGCGTCACGTGGACTCAC
THAP1	hg38_ncbiRefSeqCurated_NM_001145373.3	1805	1826	-	12.8592	1.41e-05	0.00747	CGGCGCGCGAGCGCGCGCGGGC
FOXJ3	hg38_ncbiRefSeqCurated_NM_001145373.3	1970	1979	+	12.85	1.41e-05	0.0563	aggtaaacaa
CTCF	hg38_ncbiRefSeqCurated_NM_001145373.3	1533	1547	-	12.6531	1.41e-05	0.0238	TTGGCCTCTGCTGGT
TBX4	hg38_ncbiRefSeqCurated_NM_001145373.3	1332	1351	+	12.4388	1.42e-05	0.037	gggtgcggtggtgcacacct
Mbd2	hg38_ncbiRefSeqCurated_NM_001145373.3	1873	1883	+	13.7895	1.42e-05	0.0459	cgggccggagt
MBD2	hg38_ncbiRefSeqCurated_NM_001145373.3	1873	1883	+	13.7895	1.42e-05	0.0459	cgggccggagt
Pou2f3	hg38_ncbiRefSeqCurated_NM_001145373.3	219	234	-	13.5854	1.42e-05	0.0563	GCTTATGTAAATTAAC
ZEB1	hg38_ncbiRefSeqCurated_NM_001145373.3	1344	1352	+	14.4	1.42e-05	0.0419	gcacacctg
Zbtb3	hg38_ncbiRefSeqCurated_NM_001145373.3	1412	1420	-	10.77	1.42e-05	0.0274	CACTGCAGC
Zbtb3	hg38_ncbiRefSeqCurated_NM_001145373.3	1659	1667	+	10.77	1.42e-05	0.0274	cactgcagc
Nrf1	hg38_ncbiRefSeqCurated_NM_001145373.3	1809	1825	+	11.7424	1.42e-05	0.0155	gcgcgcgctcgcgcgcc
ZNF180	hg38_ncbiRefSeqCurated_NM_001145373.3	1568	1588	+	12.0642	1.42e-05	0.00333	ccgttctccacacccatgccg
ZNF180	hg38_ncbiRefSeqCurated_NM_001145373.3	1851	1871	-	12.0642	1.42e-05	0.00333	GCCCCGCCCCCTACCGCGCTC
Stat2	hg38_ncbiRefSeqCurated_NM_001145373.3	1298	1310	+	13.1915	1.42e-05	0.028	aaaaaaagaaaga
KLF12	hg38_ncbiRefSeqCurated_NM_001145373.3	1862	1872	-	12.4388	1.42e-05	0.0172	CGCCCCGCCCC
FOXK2	hg38_ncbiRefSeqCurated_NM_001145373.3	1970	1980	+	12.9306	1.42e-05	0.0567	aggtaaacaac
ZNF257	hg38_ncbiRefSeqCurated_NM_001145373.3	1128	1139	-	13.8876	1.43e-05	0.0239	TTGAGGCAAGGT
Arid5b	hg38_ncbiRefSeqCurated_NM_001145373.3	807	819	+	12.2277	1.43e-05	0.0548	atttggtattctg
ARID5B	hg38_ncbiRefSeqCurated_NM_001145373.3	807	819	+	12.2277	1.43e-05	0.0548	atttggtattctg
ZNF320	hg38_ncbiRefSeqCurated_NM_001145373.3	1775	1794	-	11.8636	1.44e-05	0.0511	CGGGGGCGCGGAGGCCTGAG
NR2F1	hg38_ncbiRefSeqCurated_NM_001145373.3	883	897	+	10.4255	1.44e-05	0.0563	aatggcataggtcag
Tfap2c	hg38_ncbiRefSeqCurated_NM_001145373.3	1787	1796	+	12.0714	1.44e-05	0.0499	cgcccccggc
FOXP2	hg38_ncbiRefSeqCurated_NM_001145373.3	1972	1981	+	11.5946	1.44e-05	0.0574	gtaaacaacc
KLF3	hg38_ncbiRefSeqCurated_NM_001145373.3	1794	1804	+	13.1939	1.44e-05	0.0244	ggcctcgcccc
Zfp281	hg38_ncbiRefSeqCurated_NM_001145373.3	1858	1872	-	13	1.44e-05	0.0263	CGCCCCGCCCCCTAC
STAT1	hg38_ncbiRefSeqCurated_NM_001145373.3	467	477	-	13.7091	1.45e-05	0.0576	ATTCCAGGAAT
YY1	hg38_ncbiRefSeqCurated_NM_001145373.3	1087	1099	-	12.8265	1.45e-05	0.0556	TGGCGCCATCATG
ZNF484	hg38_ncbiRefSeqCurated_NM_001145373.3	1859	1879	-	13.0826	1.45e-05	0.0258	CGGCCCGCGCCCCGCCCCCTA
CTCF	hg38_ncbiRefSeqCurated_NM_001145373.3	1531	1549	+	12.0492	1.45e-05	0.0552	tgaccagcagaggccaaac
TFAP2A	hg38_ncbiRefSeqCurated_NM_001145373.3	1236	1250	+	13.4	1.45e-05	0.0479	aacagcttgaggcca
THRB	hg38_ncbiRefSeqCurated_NM_001145373.3	242	260	+	12.0612	1.45e-05	0.0337	gtgacctgagctgggaccc
SPIB	hg38_ncbiRefSeqCurated_NM_001145373.3	1490	1503	+	12.2551	1.46e-05	0.0575	gaaaagaggcagta
TFAP2A	hg38_ncbiRefSeqCurated_NM_001145373.3	1787	1797	+	13.3878	1.46e-05	0.0275	cgcccccggcc
ZNF304	hg38_ncbiRefSeqCurated_NM_001145373.3	1841	1864	-	12.2569	1.46e-05	0.00425	CCCCTACCGCGCTCCGCCGACGTC
TCF4	hg38_ncbiRefSeqCurated_NM_001145373.3	1345	1354	+	13.6531	1.46e-05	0.058	cacacctgtg
Rxra	hg38_ncbiRefSeqCurated_NM_001145373.3	1395	1415	+	12.8451	1.46e-05	0.0267	gagcccgggaagtcaaggctg
TEAD1	hg38_ncbiRefSeqCurated_NM_001145373.3	1929	1941	+	13.3659	1.46e-05	0.0289	gcgcattccagtg
EGR3	hg38_ncbiRefSeqCurated_NM_001145373.3	1802	1814	+	11.6122	1.46e-05	0.0175	cccgcccgcgcgc
MAX	hg38_ncbiRefSeqCurated_NM_001145373.3	1734	1744	+	13.5204	1.46e-05	0.0505	gagtcacgtgg
Sox2	hg38_ncbiRefSeqCurated_NM_001145373.3	654	668	+	13.19	1.46e-05	0.058	tttcccttacaaagg
NFIC	hg38_ncbiRefSeqCurated_NM_001145373.3	251	267	-	10.7143	1.46e-05	0.0331	ACTGGCAGGGTCCCAGC
KLF10	hg38_ncbiRefSeqCurated_NM_001145373.3	1730	1751	-	-0.387755	1.46e-05	0.0207	CTCCCGCCCACGTGACTCCCAC
EGR1	hg38_ncbiRefSeqCurated_NM_001145373.3	1727	1746	-	12.3061	1.46e-05	0.011	GCCCACGTGACTCCCACGGA
RARB	hg38_ncbiRefSeqCurated_NM_001145373.3	728	741	+	12.6768	1.46e-05	0.0574	caggtcacgacttt
ZNF467	hg38_ncbiRefSeqCurated_NM_001145373.3	1784	1804	+	12.1616	1.47e-05	0.0102	ccgcgcccccggcctcgcccc
TBX5	hg38_ncbiRefSeqCurated_NM_001145373.3	771	778	-	13.0862	1.47e-05	0.0575	AGGTGTGA
TBX4	hg38_ncbiRefSeqCurated_NM_001145373.3	771	778	-	13.7347	1.47e-05	0.0536	AGGTGTGA
TBX1	hg38_ncbiRefSeqCurated_NM_001145373.3	771	778	-	15.1633	1.47e-05	0.0548	AGGTGTGA
TBX15	hg38_ncbiRefSeqCurated_NM_001145373.3	771	778	-	15.4423	1.47e-05	0.0532	AGGTGTGA
MGA	hg38_ncbiRefSeqCurated_NM_001145373.3	771	778	-	14.2727	1.47e-05	0.0554	AGGTGTGA
RXRA	hg38_ncbiRefSeqCurated_NM_001145373.3	754	761	-	12.8163	1.47e-05	0.0576	AGAGGTCA
TBX1	hg38_ncbiRefSeqCurated_NM_001145373.3	771	778	-	15.1429	1.47e-05	0.0575	AGGTGTGA
TBX4	hg38_ncbiRefSeqCurated_NM_001145373.3	771	778	-	13.7041	1.47e-05	0.0557	AGGTGTGA
TBX15	hg38_ncbiRefSeqCurated_NM_001145373.3	771	778	-	15.3776	1.47e-05	0.0563	AGGTGTGA
TBX5	hg38_ncbiRefSeqCurated_NM_001145373.3	771	778	-	13.0408	1.47e-05	0.0567	AGGTGTGA
MGA	hg38_ncbiRefSeqCurated_NM_001145373.3	771	778	-	14.2245	1.47e-05	0.0553	AGGTGTGA
Tbx5	hg38_ncbiRefSeqCurated_NM_001145373.3	771	778	-	13.5816	1.47e-05	0.058	AGGTGTGA
Tbx4	hg38_ncbiRefSeqCurated_NM_001145373.3	771	778	-	13.5758	1.47e-05	0.0578	AGGTGTGA
ZNF30	hg38_ncbiRefSeqCurated_NM_001145373.3	1784	1798	+	8.55046	1.47e-05	0.0153	ccgcgcccccggcct
Foxk1	hg38_ncbiRefSeqCurated_NM_001145373.3	1967	1983	+	13.4026	1.47e-05	0.0583	ctgaggtaaacaaccgc
Foxk1	hg38_ncbiRefSeqCurated_NM_001145373.3	1967	1983	+	13.4026	1.47e-05	0.0583	ctgaggtaaacaaccgc
Zbtb3	hg38_ncbiRefSeqCurated_NM_001145373.3	1654	1670	+	13.6316	1.47e-05	0.0193	gcatccactgcagccgc
ZFP90	hg38_ncbiRefSeqCurated_NM_001145373.3	624	635	-	12.9358	1.47e-05	0.058	CTTTTGCTATAT
CTCF	hg38_ncbiRefSeqCurated_NM_001145373.3	1535	1546	-	13.3571	1.47e-05	0.0272	TGGCCTCTGCTG
Tead2	hg38_ncbiRefSeqCurated_NM_001145373.3	1929	1940	+	13.3429	1.47e-05	0.0436	gcgcattccagt
HOXD8	hg38_ncbiRefSeqCurated_NM_001145373.3	135	144	-	9.93798	1.47e-05	0.0485	GCTAATTAGA
ZNF487	hg38_ncbiRefSeqCurated_NM_001145373.3	1149	1177	+	-0.17	1.47e-05	0.00441	gaaaaaaaaaaaaaggaaaagacgcggcg
YY1	hg38_ncbiRefSeqCurated_NM_001145373.3	1084	1098	-	12.6735	1.47e-05	0.0564	GGCGCCATCATGTCC
MAX	hg38_ncbiRefSeqCurated_NM_001145373.3	1945	1955	+	13.9184	1.47e-05	0.0272	ccacgtgacgc
Egr2	hg38_ncbiRefSeqCurated_NM_001145373.3	1737	1751	-	13.4098	1.47e-05	0.0278	CTCCCGCCCACGTGA
TFAP2C	hg38_ncbiRefSeqCurated_NM_001145373.3	1024	1034	+	10.6098	1.48e-05	0.025	tgcccaaggca
MAX	hg38_ncbiRefSeqCurated_NM_001145373.3	1943	1955	+	13.7551	1.48e-05	0.028	gtccacgtgacgc
EGR2	hg38_ncbiRefSeqCurated_NM_001145373.3	1801	1815	+	12.6837	1.48e-05	0.0191	ccccgcccgcgcgcg
Sp5	hg38_ncbiRefSeqCurated_NM_001145373.3	1979	1991	+	8.11382	1.48e-05	0.0163	accgcggccccgc
KLF1	hg38_ncbiRefSeqCurated_NM_001145373.3	1862	1869	-	13.8163	1.48e-05	0.0175	CCCGCCCC
Zfx	hg38_ncbiRefSeqCurated_NM_001145373.3	1888	1906	-	13.1515	1.48e-05	0.0078	AGTCGCGCCTGCTCGCCCC
Sp1	hg38_ncbiRefSeqCurated_NM_001145373.3	1740	1752	+	13.2632	1.48e-05	0.0102	cgtgggcgggagg
E2F4	hg38_ncbiRefSeqCurated_NM_001145373.3	1379	1393	+	13.2143	1.48e-05	0.0372	ggcgggaggatcgct
IKZF3	hg38_ncbiRefSeqCurated_NM_001145373.3	1397	1405	-	12.4037	1.48e-05	0.0545	TTCCCGGGC
ZNF410	hg38_ncbiRefSeqCurated_NM_001145373.3	422	438	-	3.49091	1.49e-05	0.0589	TCCATCCCCTAACACCG
NR2F6	hg38_ncbiRefSeqCurated_NM_001145373.3	883	897	+	12.9919	1.49e-05	0.0543	aatggcataggtcag
CREB3	hg38_ncbiRefSeqCurated_NM_001145373.3	1943	1954	+	12.8673	1.49e-05	0.0554	gtccacgtgacg
CEBPG	hg38_ncbiRefSeqCurated_NM_001145373.3	101	115	+	13.2294	1.49e-05	0.0592	cagtgatgaaatcca
FOXK1	hg38_ncbiRefSeqCurated_NM_001145373.3	1969	1978	-	11.98	1.49e-05	0.0593	TGTTTACCTC
ZNF30	hg38_ncbiRefSeqCurated_NM_001145373.3	1263	1277	-	8.50459	1.49e-05	0.0153	CAGTTGCCCAGTCTG
YY1	hg38_ncbiRefSeqCurated_NM_001145373.3	1087	1101	-	12.7653	1.49e-05	0.0567	AGTGGCGCCATCATG
Foxo3	hg38_ncbiRefSeqCurated_NM_001145373.3	1971	1980	-	13.6515	1.5e-05	0.0595	GTTGTTTACC
FOXO3	hg38_ncbiRefSeqCurated_NM_001145373.3	1971	1980	-	13.5455	1.5e-05	0.0595	GTTGTTTACC
ZNF16	hg38_ncbiRefSeqCurated_NM_001145373.3	1420	1437	-	11.6697	1.5e-05	0.0559	TGGCGCAGTCCATAGCTC
TFAP2A	hg38_ncbiRefSeqCurated_NM_001145373.3	1787	1797	+	13.4182	1.5e-05	0.0281	cgcccccggcc
Nr2f6	hg38_ncbiRefSeqCurated_NM_001145373.3	752	761	-	12.6122	1.5e-05	0.057	AGAGGTCAAA
ZNF394	hg38_ncbiRefSeqCurated_NM_001145373.3	1148	1167	+	12.4658	1.5e-05	0.0505	agaaaaaaaaaaaaaggaaa
MLX	hg38_ncbiRefSeqCurated_NM_001145373.3	1735	1745	-	13.7755	1.51e-05	0.0284	CCCACGTGACT
E2F4	hg38_ncbiRefSeqCurated_NM_001145373.3	1744	1758	+	13.1837	1.51e-05	0.0242	ggcgggaggcccagc
KLF11	hg38_ncbiRefSeqCurated_NM_001145373.3	1795	1816	+	6.66327	1.51e-05	0.0121	gcctcgccccgcccgcgcgcgc
ZNF571	hg38_ncbiRefSeqCurated_NM_001145373.3	1328	1342	-	12.0826	1.51e-05	0.00966	CCACCGCACCCGGCT
EGR1	hg38_ncbiRefSeqCurated_NM_001145373.3	1736	1749	-	9.86735	1.51e-05	0.0271	CCCGCCCACGTGAC
EGR2	hg38_ncbiRefSeqCurated_NM_001145373.3	1880	1888	-	14.1122	1.51e-05	0.0537	CGCCCACTC
Creb3l2	hg38_ncbiRefSeqCurated_NM_001145373.3	1943	1954	-	12.0571	1.51e-05	0.0564	CGTCACGTGGAC
ZNF530	hg38_ncbiRefSeqCurated_NM_001145373.3	1784	1801	+	11.949	1.51e-05	0.0267	ccgcgcccccggcctcgc
ZNF570	hg38_ncbiRefSeqCurated_NM_001145373.3	1477	1497	-	12.6829	1.51e-05	0.0199	CTCTTTTCTTTTATCTTTTTA
Zfp697	hg38_ncbiRefSeqCurated_NM_001145373.3	1724	1735	+	7.95082	1.51e-05	0.0572	cggtccgtggga
KLF1	hg38_ncbiRefSeqCurated_NM_001145373.3	1867	1880	+	13.1364	1.52e-05	0.0113	ggggcgcgggccgg
Pitx2	hg38_ncbiRefSeqCurated_NM_001145373.3	1202	1212	+	13.2477	1.52e-05	0.0298	cataatcccaa
ZFP82	hg38_ncbiRefSeqCurated_NM_001145373.3	1144	1167	-	12.4552	1.52e-05	0.0197	TTTCCTTTTTTTTTTTTTCTTTTT
SOX21	hg38_ncbiRefSeqCurated_NM_001145373.3	761	773	-	10.4694	1.52e-05	0.0604	TGAATGCTAGCCA
ZNF71	hg38_ncbiRefSeqCurated_NM_001145373.3	1144	1167	-	12.0182	1.52e-05	0.0273	TTTCCTTTTTTTTTTTTTCTTTTT
Zbtb3	hg38_ncbiRefSeqCurated_NM_001145373.3	1409	1425	-	13.5789	1.52e-05	0.0193	TAGCTCACTGCAGCCTT
SP8	hg38_ncbiRefSeqCurated_NM_001145373.3	1985	1996	+	13.1974	1.52e-05	0.0192	gccccgcctccc
ZNF713	hg38_ncbiRefSeqCurated_NM_001145373.3	1304	1322	-	4.30612	1.52e-05	0.0119	TCTTTCTTTCTTTCTTTCT
SP4	hg38_ncbiRefSeqCurated_NM_001145373.3	1982	1998	+	8.90909	1.52e-05	0.0185	gcggccccgcctcccgg
ZNF23	hg38_ncbiRefSeqCurated_NM_001145373.3	1821	1839	+	9.97959	1.52e-05	0.0184	gcgccgagggccacgcccg
Egr3	hg38_ncbiRefSeqCurated_NM_001145373.3	1735	1749	-	10	1.52e-05	0.0555	CCCGCCCACGTGACT
RXRA	hg38_ncbiRefSeqCurated_NM_001145373.3	296	310	+	12.6667	1.53e-05	0.0191	tggctagggtcaagg
SP4	hg38_ncbiRefSeqCurated_NM_001145373.3	1792	1806	+	13.1531	1.53e-05	0.0137	ccggcctcgccccgc
KLF9	hg38_ncbiRefSeqCurated_NM_001145373.3	1799	1813	-	11.9714	1.53e-05	0.0131	CGCGCGGGCGGGGCG
TBX3	hg38_ncbiRefSeqCurated_NM_001145373.3	770	779	-	11.2857	1.53e-05	0.0552	TAGGTGTGAA
EGR1	hg38_ncbiRefSeqCurated_NM_001145373.3	1735	1751	+	13.0364	1.53e-05	0.016	agtcacgtgggcgggag
Stat3	hg38_ncbiRefSeqCurated_NM_001145373.3	467	477	+	13.6667	1.54e-05	0.061	attcctggaat
CTCF	hg38_ncbiRefSeqCurated_NM_001145373.3	1854	1868	-	12.3673	1.54e-05	0.0253	CCGCCCCCTACCGCG
FOXA1	hg38_ncbiRefSeqCurated_NM_001145373.3	219	234	-	10.3367	1.54e-05	0.061	GCTTATGTAAATTAAC
ATF4	hg38_ncbiRefSeqCurated_NM_001145373.3	101	114	+	13.3469	1.54e-05	0.0612	cagtgatgaaatcc
EGR1	hg38_ncbiRefSeqCurated_NM_001145373.3	1857	1869	-	12.5657	1.54e-05	0.0139	CCCGCCCCCTACC
KLF10	hg38_ncbiRefSeqCurated_NM_001145373.3	1789	1810	+	-0.581633	1.54e-05	0.0207	cccccggcctcgccccgcccgc
SP8	hg38_ncbiRefSeqCurated_NM_001145373.3	1985	1996	+	13.1531	1.54e-05	0.0193	gccccgcctccc
FOXC2	hg38_ncbiRefSeqCurated_NM_001145373.3	386	399	-	13.0196	1.54e-05	0.0307	AATTAATATTTACT
HAND2	hg38_ncbiRefSeqCurated_NM_001145373.3	1345	1354	+	13.8469	1.55e-05	0.0579	cacacctgtg
KLF6	hg38_ncbiRefSeqCurated_NM_001145373.3	1799	1809	+	13.3265	1.55e-05	0.0135	cgccccgcccg
CTCF	hg38_ncbiRefSeqCurated_NM_001145373.3	1535	1546	-	13.1224	1.55e-05	0.0285	TGGCCTCTGCTG
ELK3	hg38_ncbiRefSeqCurated_NM_001145373.3	1585	1594	+	13.1837	1.55e-05	0.0572	gccggaagct
CTCF	hg38_ncbiRefSeqCurated_NM_001145373.3	1854	1868	-	12.3673	1.55e-05	0.0268	CCGCCCCCTACCGCG
Rxra	hg38_ncbiRefSeqCurated_NM_001145373.3	729	740	+	9.80612	1.55e-05	0.0594	aggtcacgactt
ZNF224	hg38_ncbiRefSeqCurated_NM_001145373.3	1240	1275	-	11.807	1.55e-05	0.0391	GTTGCCCAGTCTGGTGTCGAACTACTGGCCTCAAGC
Tead1	hg38_ncbiRefSeqCurated_NM_001145373.3	480	490	+	13.4545	1.55e-05	0.0203	acattccaccg
CTCFL	hg38_ncbiRefSeqCurated_NM_001145373.3	1984	1998	+	12.3367	1.55e-05	0.0253	ggccccgcctcccgg
CTCF	hg38_ncbiRefSeqCurated_NM_001145373.3	1146	1156	-	13.6535	1.55e-05	0.00764	TTTTTTTCTTT
MSGN1	hg38_ncbiRefSeqCurated_NM_001145373.3	878	889	+	12.8061	1.56e-05	0.0373	tgccaaatggca
ZNF740	hg38_ncbiRefSeqCurated_NM_001145373.3	1882	1894	-	12.4944	1.56e-05	0.0563	TCGCCCCGCCCAC
SNAI2	hg38_ncbiRefSeqCurated_NM_001145373.3	1344	1356	+	13.8673	1.56e-05	0.0291	gcacacctgtggt
TCF3	hg38_ncbiRefSeqCurated_NM_001145373.3	1345	1354	+	13.3846	1.56e-05	0.056	cacacctgtg
TCF3	hg38_ncbiRefSeqCurated_NM_001145373.3	1345	1354	+	13.3776	1.56e-05	0.0574	cacacctgtg
POU6F2	hg38_ncbiRefSeqCurated_NM_001145373.3	393	402	-	13.2376	1.56e-05	0.0621	CCTAATTAAT
ZNF454	hg38_ncbiRefSeqCurated_NM_001145373.3	1786	1803	+	12.5203	1.56e-05	0.0259	gcgcccccggcctcgccc
Rfx6	hg38_ncbiRefSeqCurated_NM_001145373.3	77	87	-	12.2016	1.56e-05	0.0586	CTGTTGCTCTG
KLF4	hg38_ncbiRefSeqCurated_NM_001145373.3	1573	1583	+	13.0918	1.56e-05	0.0146	ctccacaccca
KLF5	hg38_ncbiRefSeqCurated_NM_001145373.3	1862	1871	-	12.2929	1.57e-05	0.0199	GCCCCGCCCC
ZNF182	hg38_ncbiRefSeqCurated_NM_001145373.3	1298	1309	-	13.2857	1.57e-05	0.00905	CTTTCTTTTTTT
KLF9	hg38_ncbiRefSeqCurated_NM_001145373.3	1858	1873	-	12.8699	1.57e-05	0.02	GCGCCCCGCCCCCTAC
EGR4	hg38_ncbiRefSeqCurated_NM_001145373.3	1878	1890	-	11.4082	1.57e-05	0.0185	CCCGCCCACTCCG
MSGN1	hg38_ncbiRefSeqCurated_NM_001145373.3	878	889	-	12.8545	1.57e-05	0.0349	TGCCATTTGGCA
Tfap2a	hg38_ncbiRefSeqCurated_NM_001145373.3	1787	1798	-	13.3469	1.57e-05	0.0402	AGGCCGGGGGCG
Tfap2a	hg38_ncbiRefSeqCurated_NM_001145373.3	1787	1798	+	13.3966	1.57e-05	0.0402	cgcccccggcct
MITF	hg38_ncbiRefSeqCurated_NM_001145373.3	1945	1954	+	13.5152	1.58e-05	0.0276	ccacgtgacg
Pou1f1	hg38_ncbiRefSeqCurated_NM_001145373.3	394	402	+	9.55385	1.58e-05	0.0315	ttaattagg
Foxo1	hg38_ncbiRefSeqCurated_NM_001145373.3	1971	1979	+	10.5829	1.58e-05	0.0629	ggtaaacaa
PRDM9	hg38_ncbiRefSeqCurated_NM_001145373.3	1876	1899	-	12.2385	1.58e-05	0.0177	CCTGCTCGCCCCGCCCACTCCGGC
XPA	hg38_ncbiRefSeqCurated_NM_001145373.3	1332	1342	-	13.1212	1.58e-05	0.059	CCACCGCACCC
PATZ1	hg38_ncbiRefSeqCurated_NM_001145373.3	1881	1892	+	12.9326	1.58e-05	0.00858	agtgggcggggc
Rela	hg38_ncbiRefSeqCurated_NM_001145373.3	1297	1326	-	12.6117	1.58e-05	0.0291	ATTTTCTTTCTTTCTTTCTTTCTTTTTTTT
ZNF571	hg38_ncbiRefSeqCurated_NM_001145373.3	1747	1761	-	11.9817	1.58e-05	0.00966	CTGGCTGGGCCTCCC
Elf5	hg38_ncbiRefSeqCurated_NM_001145373.3	1156	1172	+	12.9394	1.58e-05	0.0608	aaaaaaaggaaaagacg
ZBTB14	hg38_ncbiRefSeqCurated_NM_001145373.3	1850	1858	+	13.4394	1.59e-05	0.0297	ggagcgcgg
TLX3	hg38_ncbiRefSeqCurated_NM_001145373.3	388	410	-	12.92	1.59e-05	0.0628	TAATTGGACCTAATTAATATTTA
ZNF287	hg38_ncbiRefSeqCurated_NM_001145373.3	1291	1323	-	10.3805	1.59e-05	0.00201	TTCTTTCTTTCTTTCTTTCTTTTTTTTTAAGGC
ZNF287	hg38_ncbiRefSeqCurated_NM_001145373.3	1477	1509	-	10.3805	1.59e-05	0.00201	ATTCACTACTGCCTCTTTTCTTTTATCTTTTTA
SP1	hg38_ncbiRefSeqCurated_NM_001145373.3	1773	1794	-	8.89394	1.59e-05	0.0051	CGGGGGCGCGGAGGCCTGAGCA
NR2F1	hg38_ncbiRefSeqCurated_NM_001145373.3	883	897	+	10.5102	1.6e-05	0.0614	aatggcataggtcag
Rxrb	hg38_ncbiRefSeqCurated_NM_001145373.3	727	736	+	12.6044	1.6e-05	0.0297	gcaggtcacg
RXRB	hg38_ncbiRefSeqCurated_NM_001145373.3	727	736	+	12.6044	1.6e-05	0.0294	gcaggtcacg
ZNF563	hg38_ncbiRefSeqCurated_NM_001145373.3	1660	1680	-	12.776	1.6e-05	0.0459	ACTCTCCTCAGCGGCTGCAGT
Klf7	hg38_ncbiRefSeqCurated_NM_001145373.3	1830	1839	+	12.449	1.6e-05	0.0197	gccacgcccg
NRF1	hg38_ncbiRefSeqCurated_NM_001145373.3	1891	1902	-	12.1789	1.61e-05	0.0216	GCGCCTGCTCGC
ZNF287	hg38_ncbiRefSeqCurated_NM_001145373.3	1146	1178	-	10.354	1.61e-05	0.00201	CCGCCGCGTCTTTTCCTTTTTTTTTTTTTCTTT
TEAD1	hg38_ncbiRefSeqCurated_NM_001145373.3	479	487	-	12.7143	1.61e-05	0.032	TGGAATGTG
EGR2	hg38_ncbiRefSeqCurated_NM_001145373.3	1877	1891	-	12.5204	1.61e-05	0.0191	CCCCGCCCACTCCGG
MYCN	hg38_ncbiRefSeqCurated_NM_001145373.3	1943	1954	-	13.0909	1.61e-05	0.0308	CGTCACGTGGAC
POU3F1	hg38_ncbiRefSeqCurated_NM_001145373.3	220	232	-	12.3367	1.61e-05	0.0641	TTATGTAAATTAA
Trp53	hg38_ncbiRefSeqCurated_NM_001145373.3	4	21	+	11.6837	1.61e-05	0.064	ccttgttaacagtcttgt
ZNF384	hg38_ncbiRefSeqCurated_NM_001145373.3	1150	1158	-	14.6238	1.61e-05	0.00792	TTTTTTTTT
ZNF384	hg38_ncbiRefSeqCurated_NM_001145373.3	1151	1159	-	14.6238	1.61e-05	0.00792	TTTTTTTTT
ZNF384	hg38_ncbiRefSeqCurated_NM_001145373.3	1152	1160	-	14.6238	1.61e-05	0.00792	TTTTTTTTT
ZNF384	hg38_ncbiRefSeqCurated_NM_001145373.3	1153	1161	-	14.6238	1.61e-05	0.00792	TTTTTTTTT
ZNF384	hg38_ncbiRefSeqCurated_NM_001145373.3	1154	1162	-	14.6238	1.61e-05	0.00792	TTTTTTTTT
ZNF384	hg38_ncbiRefSeqCurated_NM_001145373.3	1296	1304	-	14.6238	1.61e-05	0.00792	TTTTTTTTT
ZNF182	hg38_ncbiRefSeqCurated_NM_001145373.3	1296	1307	-	13.2679	1.61e-05	0.00905	TTCTTTTTTTTT
PROP1	hg38_ncbiRefSeqCurated_NM_001145373.3	395	404	+	7.65517	1.62e-05	0.0644	taattaggtc
Tbx2	hg38_ncbiRefSeqCurated_NM_001145373.3	512	532	-	8.84694	1.62e-05	0.064	AACCTGTAGGTGATGTAGGCT
TEAD4	hg38_ncbiRefSeqCurated_NM_001145373.3	1930	1939	+	12.2742	1.62e-05	0.0322	cgcattccag
TEAD4	hg38_ncbiRefSeqCurated_NM_001145373.3	1930	1939	-	12.2222	1.62e-05	0.0322	CTGGAATGCG
RARA	hg38_ncbiRefSeqCurated_NM_001145373.3	890	905	+	13	1.62e-05	0.0609	taggtcagaggtgcaa
FOXA2	hg38_ncbiRefSeqCurated_NM_001145373.3	383	402	-	11.51	1.62e-05	0.0643	CCTAATTAATATTTACTAAG
ZNF180	hg38_ncbiRefSeqCurated_NM_001145373.3	1867	1887	-	11.8073	1.62e-05	0.00353	GCCCACTCCGGCCCGCGCCCC
SP2	hg38_ncbiRefSeqCurated_NM_001145373.3	1227	1235	+	13.1236	1.62e-05	0.0116	gaggcggga
SP2	hg38_ncbiRefSeqCurated_NM_001145373.3	1377	1385	+	13.1236	1.62e-05	0.0116	gaggcggga
TBX3	hg38_ncbiRefSeqCurated_NM_001145373.3	770	779	-	11.3621	1.62e-05	0.0596	TAGGTGTGAA
ZNF202	hg38_ncbiRefSeqCurated_NM_001145373.3	1988	1995	+	14.8571	1.63e-05	0.0564	ccgcctcc
ZNF383	hg38_ncbiRefSeqCurated_NM_001145373.3	1780	1806	+	9.46789	1.63e-05	0.0105	gcctccgcgcccccggcctcgccccgc
VSX1	hg38_ncbiRefSeqCurated_NM_001145373.3	136	144	-	7.20276	1.63e-05	0.0648	GCTAATTAG
THRB	hg38_ncbiRefSeqCurated_NM_001145373.3	242	260	-	11.6909	1.63e-05	0.0428	GGGTCCCAGCTCAGGTCAC
RARB	hg38_ncbiRefSeqCurated_NM_001145373.3	728	741	-	12.4242	1.63e-05	0.0644	AAAGTCGTGACCTG
ZNF529	hg38_ncbiRefSeqCurated_NM_001145373.3	1777	1803	+	8.23232	1.63e-05	0.0101	caggcctccgcgcccccggcctcgccc
NRF1	hg38_ncbiRefSeqCurated_NM_001145373.3	1893	1903	+	12.9818	1.63e-05	0.0188	gagcaggcgcg
PRDM6	hg38_ncbiRefSeqCurated_NM_001145373.3	1159	1171	+	12.8333	1.63e-05	0.0157	aaaaggaaaagac
ZNF212	hg38_ncbiRefSeqCurated_NM_001145373.3	1301	1330	-	-7.19192	1.64e-05	0.00745	GCTAATTTTCTTTCTTTCTTTCTTTCTTTT
THAP1	hg38_ncbiRefSeqCurated_NM_001145373.3	1829	1850	-	12.6338	1.64e-05	0.00747	CGCCGACGTCACGGGCGTGGCC
NR2F6	hg38_ncbiRefSeqCurated_NM_001145373.3	883	897	+	12.9798	1.64e-05	0.0622	aatggcataggtcag
Creb3l2	hg38_ncbiRefSeqCurated_NM_001145373.3	1943	1954	+	12.0612	1.64e-05	0.0614	gtccacgtgacg
ZNF273	hg38_ncbiRefSeqCurated_NM_001145373.3	1637	1648	+	10.5408	1.64e-05	0.0637	gcagctcccatc
ELK1	hg38_ncbiRefSeqCurated_NM_001145373.3	1584	1594	+	13.3776	1.64e-05	0.0622	tgccggaagct
ZNF34	hg38_ncbiRefSeqCurated_NM_001145373.3	648	662	+	13.0202	1.65e-05	0.032	tctggctttccctta
NFIC	hg38_ncbiRefSeqCurated_NM_001145373.3	411	421	-	13.5691	1.65e-05	0.0644	TGCTTGGCACA
TFAP2A	hg38_ncbiRefSeqCurated_NM_001145373.3	858	872	-	13.3636	1.65e-05	0.0392	CTGGCTTGGGGGAAA
ZNF816	hg38_ncbiRefSeqCurated_NM_001145373.3	492	512	-	11.7982	1.65e-05	0.0585	TGTACTCCGGTCCCCACCTTT
Nr1d1	hg38_ncbiRefSeqCurated_NM_001145373.3	1075	1093	+	12.6036	1.65e-05	0.0623	gtcgcagtgggacatgatg
NR1D1	hg38_ncbiRefSeqCurated_NM_001145373.3	1075	1093	+	12.6036	1.65e-05	0.0622	gtcgcagtgggacatgatg
ZNF501	hg38_ncbiRefSeqCurated_NM_001145373.3	1861	1875	-	12.3254	1.65e-05	0.0568	CCGCGCCCCGCCCCC
USF2	hg38_ncbiRefSeqCurated_NM_001145373.3	1735	1746	-	12.3673	1.65e-05	0.0312	GCCCACGTGACT
Zfp641	hg38_ncbiRefSeqCurated_NM_001145373.3	1741	1752	+	9.70492	1.65e-05	0.0609	gtgggcgggagg
TCF4	hg38_ncbiRefSeqCurated_NM_001145373.3	1345	1354	+	13.5918	1.66e-05	0.0621	cacacctgtg
Isl2	hg38_ncbiRefSeqCurated_NM_001145373.3	389	404	+	12.2011	1.66e-05	0.0659	aaatattaattaggtc
SP1	hg38_ncbiRefSeqCurated_NM_001145373.3	1795	1809	+	12.8469	1.66e-05	0.0121	gcctcgccccgcccg
ZBTB17	hg38_ncbiRefSeqCurated_NM_001145373.3	1640	1658	-	12.7658	1.67e-05	0.0122	GATGCTGCGGGATGGGAGC
TFAP2A	hg38_ncbiRefSeqCurated_NM_001145373.3	1629	1639	+	13.2347	1.67e-05	0.0275	cgccccaagca
ZSCAN22	hg38_ncbiRefSeqCurated_NM_001145373.3	1036	1050	-	12.1224	1.67e-05	0.0627	CCCCCTTCCTCAGCC
CTCF	hg38_ncbiRefSeqCurated_NM_001145373.3	1534	1548	-	12.6122	1.67e-05	0.0514	TTTGGCCTCTGCTGG
KLF16	hg38_ncbiRefSeqCurated_NM_001145373.3	1830	1839	+	13.1327	1.67e-05	0.017	gccacgcccg
Znf281	hg38_ncbiRefSeqCurated_NM_001145373.3	1986	2000	-	7.9697	1.68e-05	0.0303	GCCCGGGAGGCGGGG
USF2	hg38_ncbiRefSeqCurated_NM_001145373.3	1735	1746	+	12.3469	1.68e-05	0.0312	agtcacgtgggc
EGR1	hg38_ncbiRefSeqCurated_NM_001145373.3	1858	1877	-	12.0102	1.68e-05	0.011	GCCCGCGCCCCGCCCCCTAC
ZNF528	hg38_ncbiRefSeqCurated_NM_001145373.3	1399	1413	-	11.8257	1.68e-05	0.0636	GCCTTGACTTCCCGG
ZNF621	hg38_ncbiRefSeqCurated_NM_001145373.3	1760	1774	-	11.8469	1.68e-05	0.066	CAGTCCTGGGATCCT
ZNF660	hg38_ncbiRefSeqCurated_NM_001145373.3	1039	1056	-	11.2245	1.68e-05	0.0653	AGTGATCCCCCTTCCTCA
ZNF18	hg38_ncbiRefSeqCurated_NM_001145373.3	763	777	-	13.3571	1.68e-05	0.064	GGTGTGAATGCTAGC
KLF2	hg38_ncbiRefSeqCurated_NM_001145373.3	1799	1809	+	13.0918	1.68e-05	0.0146	cgccccgcccg
KLF2	hg38_ncbiRefSeqCurated_NM_001145373.3	1799	1809	+	13.1273	1.68e-05	0.0146	cgccccgcccg
Foxj2	hg38_ncbiRefSeqCurated_NM_001145373.3	1972	1980	+	9.40223	1.69e-05	0.0672	gtaaacaac
CTCF	hg38_ncbiRefSeqCurated_NM_001145373.3	1533	1549	-	11.9184	1.69e-05	0.0419	GTTTGGCCTCTGCTGGT
MAZ	hg38_ncbiRefSeqCurated_NM_001145373.3	1873	1894	+	12.4225	1.69e-05	0.0113	cgggccggagtgggcggggcga
TEAD1	hg38_ncbiRefSeqCurated_NM_001145373.3	468	479	-	13.1	1.69e-05	0.0334	GAATTCCAGGAA
ZBTB17	hg38_ncbiRefSeqCurated_NM_001145373.3	1220	1238	+	12.7477	1.69e-05	0.0122	ggaggtcgaggcgggaaac
ZNF283	hg38_ncbiRefSeqCurated_NM_001145373.3	1884	1907	-	12.2202	1.69e-05	0.0114	CAGTCGCGCCTGCTCGCCCCGCCC
ZNF419	hg38_ncbiRefSeqCurated_NM_001145373.3	724	744	+	9.26429	1.69e-05	0.0214	aatgcaggtcacgactttctc
KLF3	hg38_ncbiRefSeqCurated_NM_001145373.3	1867	1877	-	12.7857	1.69e-05	0.0275	GCCCGCGCCCC
MNX1	hg38_ncbiRefSeqCurated_NM_001145373.3	281	290	+	11.3134	1.7e-05	0.0675	gataattaaa
MNX1	hg38_ncbiRefSeqCurated_NM_001145373.3	281	290	-	11.3069	1.7e-05	0.0675	TTTAATTATC
KLF11	hg38_ncbiRefSeqCurated_NM_001145373.3	1855	1876	-	6.31633	1.7e-05	0.0121	CCCGCGCCCCGCCCCCTACCGC
NR2F1	hg38_ncbiRefSeqCurated_NM_001145373.3	883	897	+	11.9898	1.7e-05	0.0658	aatggcataggtcag
CTCF	hg38_ncbiRefSeqCurated_NM_001145373.3	1533	1547	-	12.0918	1.7e-05	0.0281	TTGGCCTCTGCTGGT
NR5A2	hg38_ncbiRefSeqCurated_NM_001145373.3	1825	1842	-	9.69388	1.7e-05	0.0212	TCACGGGCGTGGCCCTCG
ZNF529	hg38_ncbiRefSeqCurated_NM_001145373.3	1789	1815	+	8.11111	1.7e-05	0.0101	cccccggcctcgccccgcccgcgcgcg
Elk4	hg38_ncbiRefSeqCurated_NM_001145373.3	1584	1593	+	11.7857	1.7e-05	0.0638	tgccggaagc
NFIB	hg38_ncbiRefSeqCurated_NM_001145373.3	1741	1757	+	13.1633	1.7e-05	0.0332	gtgggcgggaggcccag
CTCF	hg38_ncbiRefSeqCurated_NM_001145373.3	1515	1549	+	10.3119	1.71e-05	0.0434	cagggatggtagcccatgaccagcagaggccaaac
LMX1B	hg38_ncbiRefSeqCurated_NM_001145373.3	282	292	-	12.2376	1.71e-05	0.0679	CTTTTAATTAT
ZNF740	hg38_ncbiRefSeqCurated_NM_001145373.3	1714	1726	-	11.9592	1.71e-05	0.0306	CCGCTTCCCCCAC
ATF6B	hg38_ncbiRefSeqCurated_NM_001145373.3	1838	1849	+	13	1.71e-05	0.031	cgtgacgtcggc
ZIM2	hg38_ncbiRefSeqCurated_NM_001145373.3	1874	1903	-	-0.387755	1.71e-05	0.0227	CGCGCCTGCTCGCCCCGCCCACTCCGGCCC
STAT3	hg38_ncbiRefSeqCurated_NM_001145373.3	467	479	-	13.101	1.71e-05	0.034	GAATTCCAGGAAT
ZNF707	hg38_ncbiRefSeqCurated_NM_001145373.3	1986	2000	+	11.9266	1.72e-05	0.0623	ccccgcctcccgggc
Irf3	hg38_ncbiRefSeqCurated_NM_001145373.3	1145	1164	+	12.6562	1.72e-05	0.00538	aaaagaaaaaaaaaaaaagg
IRF3	hg38_ncbiRefSeqCurated_NM_001145373.3	1145	1164	+	12.6562	1.72e-05	0.00534	aaaagaaaaaaaaaaaaagg
Bcl6	hg38_ncbiRefSeqCurated_NM_001145373.3	1147	1176	-	12.7255	1.72e-05	0.014	GCCGCGTCTTTTCCTTTTTTTTTTTTTCTT
PRDM1	hg38_ncbiRefSeqCurated_NM_001145373.3	652	663	+	12.8727	1.72e-05	0.0677	gctttcccttac
[truncated: 8,557 more rows]
